# Supplementary material for: 5,11,17,23-Tetra-tert-butyl-25,26,27,28-tetra­methoxy­calix[4]arene dichloro­methane hemisolvate
Source: Acta Crystallogr Sect E Struct Rep Online. 2008 Mar 5;64(Pt 4):o673. doi: 10.1107/S1600536808002304 (PMC2960888; doi:10.1107/S1600536808002304)
Supplement: Supplementary file 1 [file e-64-0o673-sup1.cif]

##############################################################################
###                                                                        ###
###        Electronic paper (Acta Crystallographica Section E)             ###
###                                                                        ###
##############################################################################
#                                                                            #
# This CIF contains the data in a paper accepted for publication in Acta     #
# Crystallographica Section E. It conforms to the requirements of Notes      #
# for Authors for Section E, and has been peer reviewed under the auspices   #
# of the IUCr Commission on Journals.                                        #
#                                                                            #
# Full details of the Crystallographic Information File format               #
# are given in the paper "The Crystallographic Information File (CIF):       #
# a New Standard Archive File for Crystallography" by S. R. Hall, F. H.      #
# Allen and I. D. Brown [Acta Cryst. (1991), A47, 655-685].                  #
#                                                                            #
# The current version of the core CIF dictionary is obtainable from          #
# ftp://ftp.iucr.org/pub/cif_core.dic. The current version number is 2.4.    #
#                                                                            #
# Software is freely available for graphical display of the structure(s) in  #
# this CIF.  For information consult the CIF home page http://www.iucr.org/  #
# cif/home.html                                                              #
#                                                                            #
# This file may be used for bona fide research purposes within the           #
# scientific community so long as proper attribution is given to the journal # 
# article from which it was obtained.                                        #
#                                                                            #
##############################################################################
                                             
data_global
_audit_creation_method     SHELXL-97
_journal_data_validation_number     ?
_journal_date_recd_electronic     2007-12-11
_journal_date_accepted     2008-01-22
_journal_name_full     'Acta Crystallographica, Section E'
_journal_year     2008
_journal_volume     64
_journal_issue      4
_journal_page_first     o673
_journal_page_last     o673
_journal_paper_category     QO
_journal_coeditor_code     SI2068
_publ_contact_author_name     'Professor E. Weber'
_publ_contact_author_address
;
Institut fur Organische Chemie
TU Bergakademie Freiberg
Leipziger Strasse 29
D-09596 Freiberg/Sachsen
Germany
;
_publ_contact_author_email     edwin.weber@chemie.tu-freiberg.de
_publ_contact_author_fax     '+49 (0) 3731/393170'
_publ_contact_author_phone     '+49 (0) 3731/392386'
_publ_section_title
;
5,11,17,23-Tetra-<i>tert</i>-butyl-25,26,27,28-tetramethoxycalix[4]arene
dichloromethane hemisolvate
;
loop_
    _publ_author_name
    _publ_author_address
    'Fischer, Conrad'
;
Institut f\"ur Organische Chemie
TU Bergakademie Freiberg
Leipziger Strasse 29
D-09596 Freiberg/Sachsen
Germany
;
    'Gruber, Tobias'
;
Institut f\"ur Organische Chemie
TU Bergakademie Freiberg
Leipziger Strasse 29
D-09596 Freiberg/Sachsen
Germany
;
    'Seichter, Wilhelm'
;
Institut f\"ur Organische Chemie
TU Bergakademie Freiberg
Leipziger Strasse 29
D-09596 Freiberg/Sachsen
Germany
;
    'Schindler, Diana'
;
Institut f\"ur Organische Chemie
TU Bergakademie Freiberg
Leipziger Strasse 29
D-09596 Freiberg/Sachsen
Germany
;
    'Weber, Edwin'
;
Institut f\"ur Organische Chemie
TU Bergakademie Freiberg
Leipziger Strasse 29
D-09596 Freiberg/Sachsen
Germany
;
data_I
_audit_creation_method     SHELXL-97
_chemical_name_systematic
;
5,11,17,23-Tetra-<i>tert</i>-butyl-25,26,27,28-tetramethoxycalix[4]arene
dichloromethane hemisolvate
;
_chemical_name_common     ?
_chemical_formula_moiety     'C48 H64 O4, 0.5(C H2 Cl2)'
_chemical_formula_sum     'C48.5 H65 Cl1 O4'
_chemical_formula_iupac     'C48 H64 O4, 0.5C H2 Cl2'
_chemical_formula_weight     747.46
_chemical_melting_point     ?
_symmetry_cell_setting     monoclinic
_symmetry_space_group_name_H-M     'P 21/c'
_symmetry_space_group_name_Hall     '-P 2ybc'
loop_
    _symmetry_equiv_pos_as_xyz
    'x, y, z'
    '-x, y+1/2, -z+1/2'
    '-x, -y, -z'
    'x, -y-1/2, z-1/2'
_cell_length_a     16.7012(6)
_cell_length_b     19.7113(8)
_cell_length_c     28.2577(11)
_cell_angle_alpha     90.00
_cell_angle_beta     103.097(2)
_cell_angle_gamma     90.00
_cell_volume     9060.5(6)
_cell_formula_units_Z     8
_cell_measurement_reflns_used     ?
_cell_measurement_theta_min     ?
_cell_measurement_theta_max     ?
_cell_measurement_temperature     133(2)
_exptl_crystal_description     irregular
_exptl_crystal_colour     colourless
_exptl_crystal_size_max     0.60
_exptl_crystal_size_mid     0.60
_exptl_crystal_size_min     0.60
_exptl_crystal_density_diffrn     1.096
_exptl_crystal_density_meas     ?
_exptl_crystal_density_method     'not measured'
_exptl_crystal_F_000     3240
_exptl_absorpt_coefficient_mu     0.124
_exptl_absorpt_correction_type     'multi-scan'
_exptl_absorpt_process_details     '(SADABS; Sheldrick, 2004)'
_exptl_absorpt_correction_T_min     0.9292
_exptl_absorpt_correction_T_max     0.9292
_exptl_special_details
;
;
_diffrn_ambient_temperature     133(2)
_diffrn_radiation_type     MoK\a
_diffrn_radiation_wavelength     0.71073
_diffrn_radiation_source     'fine-focus sealed tube'
_diffrn_radiation_monochromator     graphite
_diffrn_measurement_device_type     'Bruker Kappa APEXII CCD'
_diffrn_measurement_method     '\f and \w'
_diffrn_detector_area_resol_mean     ?
_diffrn_reflns_number     186561
_diffrn_reflns_av_R_equivalents     0.0506
_diffrn_reflns_av_sigmaI/netI     0.0395
_diffrn_reflns_theta_min     1.25
_diffrn_reflns_theta_max     27.50
_diffrn_reflns_theta_full     27.50
_diffrn_measured_fraction_theta_max     0.998
_diffrn_measured_fraction_theta_full     0.998
_diffrn_reflns_limit_h_min     -21
_diffrn_reflns_limit_h_max     19
_diffrn_reflns_limit_k_min     -25
_diffrn_reflns_limit_k_max     25
_diffrn_reflns_limit_l_min     -36
_diffrn_reflns_limit_l_max     36
_diffrn_standards_number     ?
_diffrn_standards_interval_count     ?
_diffrn_standards_interval_time     ?
_diffrn_standards_decay_%     0
_refine_special_details
;
 Refinement of F^2^ against ALL reflections.  The weighted R-factor wR and
 goodness of fit S are based on F^2^, conventional R-factors R are based
 on F, with F set to zero for negative F^2^. The threshold expression of
 F^2^ > 2sigma(F^2^) is used only for calculating R-factors(gt) etc. and is
 not relevant to the choice of reflections for refinement.  R-factors based
 on F^2^ are statistically about twice as large as those based on F, and
 R-factors based on ALL data will be even larger.
;
_reflns_number_total     20781
_reflns_number_gt     12758
_reflns_threshold_expression     I>2\s(I)
_refine_ls_structure_factor_coef     Fsqd
_refine_ls_matrix_type     full
_refine_ls_R_factor_all     0.1341
_refine_ls_R_factor_gt     0.0734
_refine_ls_wR_factor_gt     0.2328
_refine_ls_wR_factor_ref     0.2718
_refine_ls_goodness_of_fit_ref     1.207
_refine_ls_restrained_S_all     1.207
_refine_ls_number_reflns     20781
_refine_ls_number_parameters     1058
_refine_ls_number_restraints     0
_refine_ls_hydrogen_treatment     constr
_refine_ls_weighting_scheme     calc
_refine_ls_weighting_details
              'w=1/[\s^2^(Fo^2^)+(0.1495P)^2^+1.8277P] where P=(Fo^2^+2Fc^2^)/3'
_atom_sites_solution_hydrogens     geom
_atom_sites_solution_primary     direct
_atom_sites_solution_secondary     difmap
_refine_ls_shift/su_max     0.040
_refine_ls_shift/su_mean     0.001
_refine_diff_density_max     0.825
_refine_diff_density_min     -1.127
_refine_ls_extinction_method     none
_refine_ls_extinction_coef     ?
loop_
    _atom_type_symbol
    _atom_type_description
    _atom_type_scat_dispersion_real
    _atom_type_scat_dispersion_imag
    _atom_type_scat_source
    'C' 'C' 0.0033 0.0016
                         'International Tables Vol C Tables 4.2.6.8 and 6.1.1.4'
    'H' 'H' 0.0000 0.0000
                         'International Tables Vol C Tables 4.2.6.8 and 6.1.1.4'
    'O' 'O' 0.0106 0.0060
                         'International Tables Vol C Tables 4.2.6.8 and 6.1.1.4'
    'Cl' 'Cl' 0.1484 0.1585
                         'International Tables Vol C Tables 4.2.6.8 and 6.1.1.4'
_computing_data_collection     'APEX2 (Bruker, 2004)'
_computing_cell_refinement     'SAINT-NT (Bruker, 2004)'
_computing_data_reduction     'SAINT-NT (Bruker, 2004)'
_computing_structure_solution     'SHELXS97 (Sheldrick, 2008)'
_computing_structure_refinement     'SHELXL97 (Sheldrick, 2008)'
_computing_molecular_graphics     'SHELXTL (Sheldrick, 2008)'
_computing_publication_material     'SHELXTL (Sheldrick, 2008)'
loop_
    _atom_site_type_symbol
    _atom_site_label
    _atom_site_fract_x
    _atom_site_fract_y
    _atom_site_fract_z
    _atom_site_U_iso_or_equiv
    _atom_site_adp_type
    _atom_site_calc_flag
    _atom_site_refinement_flags
    _atom_site_occupancy
    _atom_site_disorder_assembly
    _atom_site_disorder_group
    O O1 0.60280(10) 0.76526(9) 0.76127(6) 0.0273(4) Uani d . 1 . .
    O O2 0.42283(10) 0.73542(8) 0.71821(6) 0.0265(4) Uani d . 1 . .
    O O3 0.34908(10) 0.62305(9) 0.76518(6) 0.0280(4) Uani d . 1 . .
    O O4 0.57295(11) 0.54128(9) 0.72312(6) 0.0311(4) Uani d . 1 . .
    C C1 0.60986(14) 0.74154(12) 0.71608(9) 0.0238(5) Uani d . 1 . .
    C C2 0.65502(14) 0.68252(13) 0.71359(9) 0.0252(5) Uani d . 1 . .
    C C3 0.66089(15) 0.65863(14) 0.66799(9) 0.0293(5) Uani d . 1 . .
    H H3 0.6913 0.6184 0.6660 0.035 Uiso calc R 1 . .
    C C4 0.62337(16) 0.69217(14) 0.62514(9) 0.0302(6) Uani d . 1 . .
    C C5 0.57696(16) 0.74944(13) 0.62940(9) 0.0296(6) Uani d . 1 . .
    H H5 0.5500 0.7726 0.6007 0.035 Uiso calc R 1 . .
    C C6 0.56842(15) 0.77421(12) 0.67407(9) 0.0252(5) Uani d . 1 . .
    C C7 0.51028(16) 0.83291(13) 0.67603(10) 0.0302(6) Uani d . 1 . .
    H H7A 0.5139 0.8460 0.7103 0.036 Uiso calc R 1 . .
    H H7B 0.5264 0.8726 0.6588 0.036 Uiso calc R 1 . .
    C C8 0.38253(15) 0.76378(12) 0.67482(9) 0.0243(5) Uani d . 1 . .
    C C9 0.42270(15) 0.81254(12) 0.65258(9) 0.0267(5) Uani d . 1 . .
    C C10 0.38306(16) 0.83698(13) 0.60731(10) 0.0316(6) Uani d . 1 . .
    H H10 0.4094 0.8710 0.5924 0.038 Uiso calc R 1 . .
    C C11 0.30530(16) 0.81335(13) 0.58257(10) 0.0309(6) Uani d . 1 . .
    C C12 0.26764(15) 0.76518(13) 0.60595(10) 0.0296(6) Uani d . 1 . .
    H H12 0.2147 0.7489 0.5902 0.035 Uiso calc R 1 . .
    C C13 0.30470(15) 0.73966(12) 0.65185(9) 0.0257(5) Uani d . 1 . .
    C C14 0.26261(15) 0.68638(13) 0.67634(10) 0.0287(5) Uani d . 1 . .
    H H14C 0.2046 0.6820 0.6585 0.034 Uiso calc R 1 . .
    H H14D 0.2631 0.7011 0.7099 0.034 Uiso calc R 1 . .
    C C15 0.34700(14) 0.58927(11) 0.72173(9) 0.0232(5) Uani d . 1 . .
    C C16 0.30485(14) 0.61746(12) 0.67787(9) 0.0236(5) Uani d . 1 . .
    C C17 0.30437(15) 0.58322(13) 0.63478(9) 0.0278(5) Uani d . 1 . .
    H H17 0.2757 0.6025 0.6049 0.033 Uiso calc R 1 . .
    C C18 0.34481(16) 0.52136(13) 0.63419(10) 0.0304(6) Uani d . 1 . .
    C C19 0.38780(16) 0.49575(12) 0.67860(10) 0.0284(5) Uani d . 1 . .
    H H19 0.4162 0.4539 0.6790 0.034 Uiso calc R 1 . .
    C C20 0.39083(14) 0.52889(12) 0.72225(9) 0.0236(5) Uani d . 1 . .
    C C21 0.44439(16) 0.50240(13) 0.76944(10) 0.0293(6) Uani d . 1 . .
    H H21C 0.4094 0.4937 0.7928 0.035 Uiso calc R 1 . .
    H H21D 0.4691 0.4587 0.7630 0.035 Uiso calc R 1 . .
    C C22 0.57354(14) 0.56945(12) 0.76836(9) 0.0243(5) Uani d . 1 . .
    C C23 0.51265(14) 0.55093(12) 0.79241(9) 0.0254(5) Uani d . 1 . .
    C C24 0.51367(16) 0.58064(14) 0.83718(10) 0.0302(6) Uani d . 1 . .
    H H24 0.4727 0.5680 0.8540 0.036 Uiso calc R 1 . .
    C C25 0.57315(16) 0.62863(14) 0.85844(9) 0.0316(6) Uani d . 1 A .
    C C26 0.63137(16) 0.64655(14) 0.83222(9) 0.0293(5) Uani d . 1 . .
    H H26 0.6717 0.6796 0.8455 0.035 Uiso calc R 1 . .
    C C27 0.63274(14) 0.61798(12) 0.78739(9) 0.0242(5) Uani d . 1 . .
    C C28 0.69414(15) 0.64219(14) 0.75891(9) 0.0274(5) Uani d . 1 . .
    H H28C 0.7228 0.6023 0.7492 0.033 Uiso calc R 1 . .
    H H28D 0.7359 0.6709 0.7803 0.033 Uiso calc R 1 . .
    C C29 0.6327(2) 0.66758(17) 0.57503(10) 0.0466(8) Uani d . 1 . .
    C C30 0.6708(4) 0.5982(3) 0.57684(15) 0.1008(19) Uani d . 1 . .
    H H30A 0.7255 0.5990 0.5987 0.151 Uiso calc R 1 . .
    H H30B 0.6757 0.5850 0.5442 0.151 Uiso calc R 1 . .
    H H30C 0.6361 0.5653 0.5888 0.151 Uiso calc R 1 . .
    C C31 0.6929(4) 0.7179(3) 0.55764(17) 0.1027(19) Uani d . 1 . .
    H H31A 0.6734 0.7645 0.5593 0.154 Uiso calc R 1 . .
    H H31B 0.6950 0.7073 0.5241 0.154 Uiso calc R 1 . .
    H H31C 0.7481 0.7134 0.5786 0.154 Uiso calc R 1 . .
    C C32 0.5536(3) 0.6726(3) 0.53776(14) 0.0903(16) Uani d . 1 . .
    H H32A 0.5128 0.6424 0.5468 0.135 Uiso calc R 1 . .
    H H32B 0.5625 0.6591 0.5060 0.135 Uiso calc R 1 . .
    H H32C 0.5335 0.7194 0.5361 0.135 Uiso calc R 1 . .
    C C33 0.66670(17) 0.81078(14) 0.78376(10) 0.0335(6) Uani d . 1 . .
    H H33A 0.7202 0.7913 0.7825 0.050 Uiso calc R 1 . .
    H H33B 0.6642 0.8180 0.8177 0.050 Uiso calc R 1 . .
    H H33C 0.6596 0.8543 0.7665 0.050 Uiso calc R 1 . .
    C C34 0.26726(19) 0.84015(16) 0.53167(11) 0.0418(7) Uani d . 1 . .
    C C35 0.3259(2) 0.8256(2) 0.49815(12) 0.0536(9) Uani d . 1 . .
    H H35A 0.3778 0.8497 0.5101 0.080 Uiso calc R 1 . .
    H H35B 0.3008 0.8409 0.4651 0.080 Uiso calc R 1 . .
    H H35C 0.3365 0.7767 0.4978 0.080 Uiso calc R 1 . .
    C C36 0.2521(2) 0.91672(18) 0.53399(14) 0.0592(10) Uani d . 1 . .
    H H36A 0.2099 0.9251 0.5524 0.089 Uiso calc R 1 . .
    H H36B 0.2335 0.9346 0.5010 0.089 Uiso calc R 1 . .
    H H36C 0.3033 0.9394 0.5501 0.089 Uiso calc R 1 . .
    C C37 0.1848(2) 0.8052(2) 0.50887(13) 0.0614(10) Uani d . 1 . .
    H H37A 0.1934 0.7561 0.5073 0.092 Uiso calc R 1 . .
    H H37B 0.1636 0.8229 0.4760 0.092 Uiso calc R 1 . .
    H H37C 0.1451 0.8144 0.5288 0.092 Uiso calc R 1 . .
    C C38 0.41349(18) 0.77014(15) 0.76099(10) 0.0354(6) Uani d . 1 . .
    H H38D 0.4361 0.8161 0.7613 0.053 Uiso calc R 1 . .
    H H38E 0.4430 0.7454 0.7898 0.053 Uiso calc R 1 . .
    H H38F 0.3550 0.7728 0.7613 0.053 Uiso calc R 1 . .
    C C39 0.3431(2) 0.48364(16) 0.58658(11) 0.0442(7) Uani d . 1 . .
    C C40 0.3160(5) 0.5286(3) 0.54277(16) 0.123(3) Uani d . 1 . .
    H H40A 0.3502 0.5695 0.5466 0.185 Uiso calc R 1 . .
    H H40B 0.2584 0.5414 0.5396 0.185 Uiso calc R 1 . .
    H H40C 0.3219 0.5040 0.5136 0.185 Uiso calc R 1 . .
    C C41 0.2830(5) 0.4240(3) 0.58312(18) 0.119(2) Uani d . 1 . .
    H H41A 0.2978 0.3886 0.5623 0.179 Uiso calc R 1 . .
    H H41B 0.2270 0.4399 0.5692 0.179 Uiso calc R 1 . .
    H H41C 0.2859 0.4055 0.6156 0.179 Uiso calc R 1 . .
    C C42 0.4238(5) 0.4509(5) 0.5877(2) 0.188(5) Uani d . 1 . .
    H H42A 0.4447 0.4300 0.6196 0.282 Uiso calc R 1 . .
    H H42B 0.4630 0.4851 0.5818 0.282 Uiso calc R 1 . .
    H H42C 0.4169 0.4159 0.5625 0.282 Uiso calc R 1 . .
    C C43 0.28403(18) 0.60501(15) 0.78743(11) 0.0371(6) Uani d . 1 . .
    H H43A 0.2313 0.6117 0.7643 0.056 Uiso calc R 1 . .
    H H43B 0.2862 0.6336 0.8160 0.056 Uiso calc R 1 . .
    H H43C 0.2897 0.5573 0.7973 0.056 Uiso calc R 1 . .
    C C44 0.57290(18) 0.66186(17) 0.90742(10) 0.0406(7) Uani d . 1 . .
    C C45B 0.5733(5) 0.7411(3) 0.9013(2) 0.063(2) Uani d P 0.599(9) A 1
    H H45D 0.5230 0.7554 0.8783 0.094 Uiso calc PR 0.599(9) A 1
    H H45E 0.6212 0.7546 0.8889 0.094 Uiso calc PR 0.599(9) A 1
    H H45F 0.5760 0.7628 0.9328 0.094 Uiso calc PR 0.599(9) A 1
    C C46B 0.6508(4) 0.6418(4) 0.94219(19) 0.056(2) Uani d P 0.599(9) A 1
    H H46D 0.6535 0.6638 0.9736 0.085 Uiso calc PR 0.599(9) A 1
    H H46E 0.6979 0.6561 0.9293 0.085 Uiso calc PR 0.599(9) A 1
    H H46F 0.6520 0.5925 0.9464 0.085 Uiso calc PR 0.599(9) A 1
    C C47B 0.4999(5) 0.6429(6) 0.9272(3) 0.086(4) Uani d P 0.599(9) A 1
    H H47D 0.5012 0.5940 0.9339 0.129 Uiso calc PR 0.599(9) A 1
    H H47E 0.4493 0.6542 0.9034 0.129 Uiso calc PR 0.599(9) A 1
    H H47F 0.5016 0.6679 0.9574 0.129 Uiso calc PR 0.599(9) A 1
    C C48 0.61588(19) 0.47793(16) 0.72585(13) 0.0491(8) Uani d . 1 . .
    H H48A 0.6751 0.4859 0.7369 0.074 Uiso calc R 1 . .
    H H48B 0.6045 0.4567 0.6937 0.074 Uiso calc R 1 . .
    H H48C 0.5974 0.4479 0.7488 0.074 Uiso calc R 1 . .
    C C45 0.6427(9) 0.7115(7) 0.9256(4) 0.086(5) Uani d P 0.401(9) A 2
    H H45A 0.6489 0.7190 0.9605 0.129 Uiso calc PR 0.401(9) A 2
    H H45B 0.6304 0.7547 0.9083 0.129 Uiso calc PR 0.401(9) A 2
    H H45C 0.6939 0.6929 0.9196 0.129 Uiso calc PR 0.401(9) A 2
    C C46 0.5904(8) 0.6036(7) 0.9475(3) 0.080(4) Uani d P 0.401(9) A 2
    H H46A 0.5985 0.6239 0.9799 0.121 Uiso calc PR 0.401(9) A 2
    H H46B 0.6399 0.5785 0.9449 0.121 Uiso calc PR 0.401(9) A 2
    H H46C 0.5434 0.5725 0.9423 0.121 Uiso calc PR 0.401(9) A 2
    C C47 0.4894(8) 0.6916(8) 0.9057(4) 0.080(5) Uani d P 0.401(9) A 2
    H H47A 0.4473 0.6569 0.8949 0.121 Uiso calc PR 0.401(9) A 2
    H H47B 0.4798 0.7297 0.8828 0.121 Uiso calc PR 0.401(9) A 2
    H H47C 0.4867 0.7077 0.9381 0.121 Uiso calc PR 0.401(9) A 2
    O O1A 1.17566(10) 0.39965(9) 0.79774(6) 0.0261(4) Uani d . 1 . .
    O O2A 1.03065(10) 0.48985(8) 0.75598(6) 0.0253(4) Uani d . 1 . .
    O O3A 0.88555(10) 0.49010(8) 0.80712(6) 0.0271(4) Uani d . 1 . .
    O O4A 0.94633(10) 0.27854(8) 0.76393(6) 0.0263(4) Uani d . 1 . .
    C C1A 1.14831(13) 0.36509(12) 0.75435(8) 0.0222(5) Uani d . 1 . .
    C C2A 1.12314(14) 0.29761(12) 0.75532(9) 0.0238(5) Uani d . 1 . .
    C C3A 1.09746(15) 0.26289(12) 0.71166(9) 0.0251(5) Uani d . 1 . .
    H H3A 1.0822 0.2165 0.7123 0.030 Uiso calc R 1 . .
    C C4A 1.09350(14) 0.29436(13) 0.66678(9) 0.0256(5) Uani d . 1 . .
    C C5A 1.11584(15) 0.36271(13) 0.66732(9) 0.0261(5) Uani d . 1 . .
    H H5A 1.1125 0.3854 0.6373 0.031 Uiso calc R 1 . .
    C C6A 1.14280(14) 0.39868(12) 0.71022(9) 0.0236(5) Uani d . 1 . .
    C C7A 1.16345(15) 0.47365(12) 0.70879(10) 0.0271(5) Uani d . 1 . .
    H H7A1 1.2047 0.4799 0.6890 0.032 Uiso calc R 1 . .
    H H7A2 1.1881 0.4894 0.7422 0.032 Uiso calc R 1 . .
    C C8A 1.02534(15) 0.52380(11) 0.71257(9) 0.0231(5) Uani d . 1 . .
    C C9A 1.08823(15) 0.51668(12) 0.68767(9) 0.0253(5) Uani d . 1 . .
    C C10A 1.07839(16) 0.54748(12) 0.64226(9) 0.0271(5) Uani d . 1 . .
    H H10A 1.1213 0.5435 0.6254 0.033 Uiso calc R 1 . .
    C C11A 1.00809(16) 0.58383(12) 0.62079(9) 0.0281(5) Uani d . 1 B .
    C C12A 0.94694(16) 0.58977(12) 0.64691(9) 0.0274(5) Uani d . 1 . .
    H H12A 0.8987 0.6147 0.6330 0.033 Uiso calc R 1 . .
    C C13A 0.95378(15) 0.56060(11) 0.69247(9) 0.0246(5) Uani d . 1 . .
    C C14A 0.88412(15) 0.56362(12) 0.71865(9) 0.0258(5) Uani d . 1 . .
    H H14A 0.8421 0.5963 0.7019 0.031 Uiso calc R 1 . .
    H H14B 0.9054 0.5799 0.7523 0.031 Uiso calc R 1 . .
    C C15A 0.84881(13) 0.45960(12) 0.76320(9) 0.0214(5) Uani d . 1 . .
    C C16A 0.84482(14) 0.49415(12) 0.71992(9) 0.0226(5) Uani d . 1 . .
    C C17A 0.80957(15) 0.46159(12) 0.67593(9) 0.0258(5) Uani d . 1 . .
    H H17A 0.8058 0.4855 0.6463 0.031 Uiso calc R 1 . .
    C C18A 0.78017(14) 0.39570(12) 0.67430(9) 0.0245(5) Uani d . 1 . .
    C C19A 0.78754(14) 0.36195(12) 0.71858(9) 0.0243(5) Uani d . 1 . .
    H H19A 0.7680 0.3167 0.7183 0.029 Uiso calc R 1 . .
    C C20A 0.82237(14) 0.39208(12) 0.76307(9) 0.0226(5) Uani d . 1 . .
    C C21A 0.83696(14) 0.35087(12) 0.80954(9) 0.0246(5) Uani d . 1 . .
    H H21A 0.8117 0.3055 0.8022 0.030 Uiso calc R 1 . .
    H H21B 0.8093 0.3735 0.8328 0.030 Uiso calc R 1 . .
    C C22A 0.97906(14) 0.30570(11) 0.80969(8) 0.0219(5) Uani d . 1 . .
    C C23A 0.92743(14) 0.34220(11) 0.83324(9) 0.0220(5) Uani d . 1 . .
    C C24A 0.96146(15) 0.37132(12) 0.87778(9) 0.0254(5) Uani d . 1 . .
    H H24A 0.9264 0.3952 0.8942 0.031 Uiso calc R 1 . .
    C C25A 1.04513(15) 0.36707(12) 0.89966(9) 0.0256(5) Uani d . 1 . .
    C C26A 1.09458(15) 0.33049(12) 0.87496(9) 0.0256(5) Uani d . 1 . .
    H H26A 1.1516 0.3262 0.8892 0.031 Uiso calc R 1 . .
    C C27A 1.06315(15) 0.30008(12) 0.83016(8) 0.0235(5) Uani d . 1 . .
    C C28A 1.11987(15) 0.26372(12) 0.80311(9) 0.0251(5) Uani d . 1 . .
    H H28A 1.1760 0.2623 0.8241 0.030 Uiso calc R 1 . .
    H H28B 1.1008 0.2164 0.7966 0.030 Uiso calc R 1 . .
    C C29A 1.06832(16) 0.25501(14) 0.61851(9) 0.0324(6) Uani d . 1 . .
    C C30A 1.0112(3) 0.2970(2) 0.58006(13) 0.0701(12) Uani d . 1 . .
    H H30D 0.9668 0.3156 0.5936 0.105 Uiso calc R 1 . .
    H H30E 0.9879 0.2683 0.5520 0.105 Uiso calc R 1 . .
    H H30F 1.0422 0.3343 0.5698 0.105 Uiso calc R 1 . .
    C C31A 1.0241(3) 0.18939(19) 0.62370(13) 0.0700(12) Uani d . 1 . .
    H H31D 0.9752 0.1991 0.6363 0.105 Uiso calc R 1 . .
    H H31E 1.0609 0.1592 0.6463 0.105 Uiso calc R 1 . .
    H H31F 1.0074 0.1673 0.5919 0.105 Uiso calc R 1 . .
    C C32A 1.1460(2) 0.2390(3) 0.60063(17) 0.103(2) Uani d . 1 . .
    H H32D 1.1306 0.2232 0.5669 0.154 Uiso calc R 1 . .
    H H32E 1.1774 0.2035 0.6211 0.154 Uiso calc R 1 . .
    H H32F 1.1797 0.2800 0.6024 0.154 Uiso calc R 1 . .
    C C33A 1.26088(17) 0.38840(17) 0.81930(11) 0.0430(7) Uani d . 1 . .
    H H33D 1.2731 0.3398 0.8186 0.064 Uiso calc R 1 . .
    H H33E 1.2732 0.4043 0.8530 0.064 Uiso calc R 1 . .
    H H33F 1.2947 0.4134 0.8010 0.064 Uiso calc R 1 . .
    C C34A 0.99674(17) 0.61515(14) 0.56982(9) 0.0322(6) Uani d . 1 . .
    C C35A 0.9877(4) 0.6895(2) 0.57200(19) 0.0547(17) Uani d P 0.635(5) B 3
    H H35D 0.9740 0.7080 0.5389 0.082 Uiso calc PR 0.635(5) B 3
    H H35E 1.0394 0.7094 0.5900 0.082 Uiso calc PR 0.635(5) B 3
    H H35F 0.9436 0.7004 0.5885 0.082 Uiso calc PR 0.635(5) B 3
    C C36A 0.9233(3) 0.5804(3) 0.53682(17) 0.0476(14) Uani d P 0.635(5) B 3
    H H36D 0.9160 0.5981 0.5037 0.071 Uiso calc PR 0.635(5) B 3
    H H36E 0.8737 0.5893 0.5488 0.071 Uiso calc PR 0.635(5) B 3
    H H36F 0.9331 0.5313 0.5367 0.071 Uiso calc PR 0.635(5) B 3
    C C37A 1.0737(3) 0.6005(3) 0.54710(16) 0.0412(12) Uani d P 0.635(5) B 3
    H H37D 1.0828 0.5514 0.5462 0.062 Uiso calc PR 0.635(5) B 3
    H H37E 1.1226 0.6223 0.5671 0.062 Uiso calc PR 0.635(5) B 3
    H H37F 1.0633 0.6188 0.5140 0.062 Uiso calc PR 0.635(5) B 3
    C C38A 1.06639(17) 0.52777(14) 0.79879(10) 0.0324(6) Uani d . 1 . .
    H H38A 1.1232 0.5397 0.7984 0.049 Uiso calc R 1 . .
    H H38B 1.0659 0.5003 0.8276 0.049 Uiso calc R 1 . .
    H H38C 1.0345 0.5693 0.7997 0.049 Uiso calc R 1 . .
    C C39A 0.74262(18) 0.35964(14) 0.62626(10) 0.0349(6) Uani d . 1 . .
    C C40A 0.7667(4) 0.3932(2) 0.58367(13) 0.0836(15) Uani d . 1 . .
    H H40D 0.7493 0.4408 0.5818 0.125 Uiso calc R 1 . .
    H H40E 0.7399 0.3697 0.5537 0.125 Uiso calc R 1 . .
    H H40F 0.8265 0.3908 0.5878 0.125 Uiso calc R 1 . .
    C C41A 0.6505(3) 0.3582(4) 0.61861(19) 0.136(3) Uani d . 1 . .
    H H41D 0.6354 0.3370 0.6467 0.204 Uiso calc R 1 . .
    H H41E 0.6269 0.3321 0.5893 0.204 Uiso calc R 1 . .
    H H41F 0.6292 0.4047 0.6148 0.204 Uiso calc R 1 . .
    C C42A 0.7712(5) 0.2869(2) 0.62814(16) 0.128(3) Uani d . 1 . .
    H H42D 0.8311 0.2853 0.6393 0.192 Uiso calc R 1 . .
    H H42E 0.7550 0.2668 0.5956 0.192 Uiso calc R 1 . .
    H H42F 0.7459 0.2613 0.6507 0.192 Uiso calc R 1 . .
    C C43A 0.82867(19) 0.51704(15) 0.83343(10) 0.0377(6) Uani d . 1 . .
    H H43D 0.8070 0.5604 0.8190 0.057 Uiso calc R 1 . .
    H H43E 0.8569 0.5242 0.8674 0.057 Uiso calc R 1 . .
    H H43F 0.7833 0.4850 0.8318 0.057 Uiso calc R 1 . .
    C C44A 1.07984(17) 0.40356(14) 0.94792(10) 0.0331(6) Uani d . 1 . .
    C C45A 1.0699(2) 0.48036(17) 0.93963(13) 0.0556(9) Uani d . 1 . .
    H H45G 1.0923 0.5043 0.9702 0.083 Uiso calc R 1 . .
    H H45H 1.0115 0.4914 0.9283 0.083 Uiso calc R 1 . .
    H H45I 1.0997 0.4945 0.9151 0.083 Uiso calc R 1 . .
    C C46A 1.0315(2) 0.3829(2) 0.98586(11) 0.0531(9) Uani d . 1 . .
    H H46G 1.0323 0.3334 0.9892 0.080 Uiso calc R 1 . .
    H H46H 0.9745 0.3985 0.9753 0.080 Uiso calc R 1 . .
    H H46I 1.0568 0.4037 1.0172 0.080 Uiso calc R 1 . .
    C C47A 1.1702(2) 0.3878(2) 0.96844(13) 0.0643(11) Uani d . 1 . .
    H H47G 1.1778 0.3385 0.9715 0.096 Uiso calc R 1 . .
    H H47H 1.1881 0.4089 1.0005 0.096 Uiso calc R 1 . .
    H H47I 1.2030 0.4057 0.9465 0.096 Uiso calc R 1 . .
    C C48A 0.92307(18) 0.20899(14) 0.76376(11) 0.0360(6) Uani d . 1 . .
    H H48D 0.9717 0.1813 0.7769 0.054 Uiso calc R 1 . .
    H H48E 0.8987 0.1947 0.7304 0.054 Uiso calc R 1 . .
    H H48F 0.8828 0.2032 0.7838 0.054 Uiso calc R 1 . .
    C C35C 1.0582(5) 0.6725(4) 0.5717(3) 0.040(2) Uani d P 0.365(5) B 4
    H H35G 1.1141 0.6540 0.5790 0.060 Uiso calc PR 0.365(5) B 4
    H H35H 1.0525 0.7049 0.5970 0.060 Uiso calc PR 0.365(5) B 4
    H H35I 1.0475 0.6957 0.5402 0.060 Uiso calc PR 0.365(5) B 4
    C C36C 0.9067(5) 0.6548(4) 0.5526(3) 0.038(2) Uani d P 0.365(5) B 4
    H H36G 0.9020 0.6744 0.5203 0.058 Uiso calc PR 0.365(5) B 4
    H H36H 0.9031 0.6910 0.5759 0.058 Uiso calc PR 0.365(5) B 4
    H H36I 0.8619 0.6223 0.5517 0.058 Uiso calc PR 0.365(5) B 4
    C C37C 0.9978(7) 0.5637(5) 0.5339(3) 0.053(3) Uani d P 0.365(5) B 4
    H H37G 0.9875 0.5846 0.5016 0.080 Uiso calc PR 0.365(5) B 4
    H H37H 0.9551 0.5300 0.5348 0.080 Uiso calc PR 0.365(5) B 4
    H H37I 1.0517 0.5414 0.5408 0.080 Uiso calc PR 0.365(5) B 4
    C C1G 0.3739(3) 0.4943(3) 0.95514(16) 0.0794(13) Uani d . 1 . .
    H H1G1 0.3421 0.4691 0.9750 0.095 Uiso calc R 1 . .
    H H1G2 0.4055 0.5302 0.9758 0.095 Uiso calc R 1 . .
    Cl Cl1G 0.30659(10) 0.53169(7) 0.90646(4) 0.0958(4) Uani d . 1 . .
    Cl Cl2G 0.44281(10) 0.43834(9) 0.93625(6) 0.1139(5) Uani d . 1 . .
loop_
    _atom_site_aniso_label
    _atom_site_aniso_U_11
    _atom_site_aniso_U_22
    _atom_site_aniso_U_33
    _atom_site_aniso_U_12
    _atom_site_aniso_U_13
    _atom_site_aniso_U_23
    O1 0.0250(9) 0.0310(9) 0.0257(9) -0.0065(7) 0.0055(7) -0.0044(7)
    O2 0.0284(9) 0.0244(9) 0.0256(9) 0.0036(7) 0.0036(7) 0.0011(7)
    O3 0.0292(9) 0.0256(9) 0.0292(9) -0.0007(7) 0.0069(7) -0.0024(7)
    O4 0.0289(9) 0.0338(10) 0.0308(10) 0.0044(8) 0.0071(8) -0.0075(8)
    C1 0.0199(11) 0.0271(12) 0.0245(12) -0.0075(9) 0.0051(9) -0.0024(10)
    C2 0.0200(11) 0.0301(13) 0.0248(12) -0.0033(9) 0.0036(9) 0.0015(10)
    C3 0.0252(12) 0.0354(14) 0.0275(13) 0.0013(10) 0.0068(10) -0.0006(11)
    C4 0.0319(13) 0.0352(14) 0.0231(13) -0.0027(11) 0.0054(10) -0.0010(11)
    C5 0.0323(13) 0.0298(13) 0.0238(13) -0.0024(11) 0.0004(10) 0.0060(10)
    C6 0.0246(12) 0.0206(11) 0.0294(13) -0.0064(9) 0.0043(10) -0.0004(10)
    C7 0.0333(14) 0.0230(12) 0.0319(14) -0.0006(10) 0.0025(11) 0.0016(10)
    C8 0.0272(12) 0.0187(11) 0.0265(13) 0.0077(9) 0.0050(10) 0.0007(9)
    C9 0.0286(13) 0.0181(11) 0.0325(14) 0.0025(9) 0.0052(10) -0.0015(10)
    C10 0.0342(14) 0.0241(13) 0.0368(15) 0.0044(10) 0.0088(11) 0.0053(11)
    C11 0.0297(13) 0.0319(14) 0.0304(14) 0.0100(11) 0.0051(11) 0.0040(11)
    C12 0.0247(12) 0.0304(13) 0.0317(14) 0.0069(10) 0.0026(10) -0.0001(11)
    C13 0.0262(12) 0.0232(12) 0.0277(13) 0.0073(9) 0.0063(10) -0.0017(10)
    C14 0.0237(12) 0.0291(13) 0.0336(14) 0.0055(10) 0.0070(10) 0.0029(11)
    C15 0.0223(11) 0.0186(11) 0.0292(13) -0.0036(9) 0.0070(10) -0.0013(9)
    C16 0.0178(11) 0.0234(12) 0.0300(13) -0.0014(9) 0.0066(9) 0.0030(10)
    C17 0.0230(12) 0.0314(13) 0.0278(13) -0.0025(10) 0.0030(10) 0.0030(10)
    C18 0.0319(14) 0.0296(13) 0.0309(14) -0.0064(11) 0.0094(11) -0.0046(11)
    C19 0.0289(13) 0.0192(11) 0.0381(15) 0.0017(10) 0.0095(11) -0.0003(10)
    C20 0.0203(11) 0.0199(11) 0.0299(13) -0.0025(9) 0.0044(10) 0.0018(10)
    C21 0.0296(13) 0.0229(12) 0.0343(14) 0.0001(10) 0.0049(11) 0.0072(11)
    C22 0.0207(11) 0.0269(12) 0.0239(12) 0.0058(9) 0.0018(9) 0.0028(10)
    C23 0.0224(12) 0.0233(12) 0.0286(13) 0.0034(9) 0.0017(10) 0.0084(10)
    C24 0.0267(13) 0.0366(14) 0.0283(13) -0.0011(11) 0.0084(10) 0.0070(11)
    C25 0.0329(14) 0.0396(15) 0.0227(13) 0.0005(11) 0.0070(11) 0.0031(11)
    C26 0.0264(12) 0.0349(14) 0.0247(13) -0.0002(11) 0.0021(10) 0.0042(11)
    C27 0.0190(11) 0.0289(13) 0.0238(12) 0.0048(9) 0.0032(9) 0.0046(10)
    C28 0.0201(11) 0.0359(14) 0.0253(13) 0.0025(10) 0.0034(10) 0.0010(10)
    C29 0.059(2) 0.057(2) 0.0227(14) 0.0126(16) 0.0065(13) -0.0034(13)
    C30 0.166(5) 0.093(3) 0.041(2) 0.055(4) 0.018(3) -0.014(2)
    C31 0.145(5) 0.123(4) 0.062(3) -0.037(4) 0.068(3) -0.023(3)
    C32 0.089(3) 0.130(4) 0.039(2) 0.032(3) -0.010(2) -0.034(2)
    C33 0.0344(14) 0.0368(15) 0.0280(14) -0.0110(11) 0.0042(11) -0.0094(11)
    C34 0.0395(16) 0.0499(18) 0.0325(15) 0.0083(13) 0.0013(12) 0.0144(13)
    C35 0.054(2) 0.071(2) 0.0329(17) 0.0052(17) 0.0055(14) 0.0095(16)
    C36 0.069(2) 0.055(2) 0.050(2) 0.0221(18) 0.0043(18) 0.0224(17)
    C37 0.0460(19) 0.084(3) 0.044(2) 0.0002(18) -0.0099(15) 0.0235(19)
    C38 0.0385(15) 0.0366(15) 0.0312(14) 0.0012(12) 0.0078(12) -0.0053(12)
    C39 0.0534(19) 0.0465(18) 0.0333(16) 0.0049(14) 0.0116(14) -0.0089(13)
    C40 0.261(8) 0.078(3) 0.039(2) 0.040(4) 0.049(4) -0.003(2)
    C41 0.197(7) 0.099(4) 0.062(3) -0.067(4) 0.030(4) -0.045(3)
    C42 0.145(6) 0.313(11) 0.084(4) 0.144(7) -0.022(4) -0.105(6)
    C43 0.0424(16) 0.0355(15) 0.0375(16) -0.0018(12) 0.0177(13) -0.0010(12)
    C44 0.0406(16) 0.061(2) 0.0201(13) -0.0081(14) 0.0070(11) -0.0064(13)
    C45B 0.089(6) 0.064(4) 0.037(3) 0.005(4) 0.018(3) -0.017(3)
    C46B 0.059(4) 0.080(5) 0.028(3) -0.005(3) 0.005(3) -0.006(3)
    C47B 0.065(5) 0.159(10) 0.044(4) -0.044(6) 0.030(4) -0.044(5)
    C48 0.0389(17) 0.0438(18) 0.066(2) 0.0078(14) 0.0152(16) -0.0164(16)
    C45 0.101(10) 0.108(11) 0.060(7) -0.058(9) 0.043(7) -0.044(7)
    C46 0.098(10) 0.114(10) 0.024(5) 0.006(7) 0.001(5) 0.001(5)
    C47 0.088(8) 0.117(11) 0.034(5) 0.045(8) 0.008(5) -0.025(6)
    O1A 0.0248(9) 0.0285(9) 0.0243(9) 0.0001(7) 0.0036(7) -0.0053(7)
    O2A 0.0272(9) 0.0242(8) 0.0241(9) 0.0002(7) 0.0052(7) 0.0053(7)
    O3A 0.0273(9) 0.0249(9) 0.0278(9) -0.0003(7) 0.0036(7) -0.0031(7)
    O4A 0.0336(9) 0.0222(8) 0.0209(8) -0.0011(7) 0.0020(7) -0.0011(7)
    C1A 0.0168(11) 0.0277(12) 0.0213(11) 0.0036(9) 0.0028(9) -0.0025(9)
    C2A 0.0222(11) 0.0260(12) 0.0234(12) 0.0072(9) 0.0057(9) 0.0015(10)
    C3A 0.0257(12) 0.0216(12) 0.0274(13) 0.0035(9) 0.0049(10) 0.0000(10)
    C4A 0.0230(12) 0.0294(13) 0.0230(12) 0.0015(10) 0.0023(9) -0.0025(10)
    C5A 0.0236(12) 0.0343(13) 0.0198(12) 0.0020(10) 0.0035(9) 0.0047(10)
    C6A 0.0182(11) 0.0262(12) 0.0271(13) 0.0027(9) 0.0068(9) -0.0001(10)
    C7A 0.0228(12) 0.0294(13) 0.0299(13) -0.0029(10) 0.0078(10) 0.0030(10)
    C8A 0.0252(12) 0.0181(11) 0.0257(12) -0.0035(9) 0.0050(10) 0.0028(9)
    C9A 0.0256(12) 0.0206(11) 0.0296(13) -0.0062(9) 0.0063(10) -0.0013(10)
    C10A 0.0325(13) 0.0234(12) 0.0263(13) -0.0094(10) 0.0085(10) -0.0016(10)
    C11A 0.0399(14) 0.0204(12) 0.0228(12) -0.0096(10) 0.0043(11) -0.0023(9)
    C12A 0.0309(13) 0.0192(11) 0.0295(13) -0.0033(10) 0.0015(10) 0.0017(10)
    C13A 0.0272(12) 0.0149(11) 0.0304(13) -0.0040(9) 0.0038(10) 0.0001(9)
    C14A 0.0278(12) 0.0199(11) 0.0301(13) 0.0037(9) 0.0075(10) 0.0050(10)
    C15A 0.0169(11) 0.0214(11) 0.0248(12) 0.0017(9) 0.0025(9) 0.0001(9)
    C16A 0.0182(11) 0.0212(11) 0.0283(13) 0.0034(9) 0.0051(9) 0.0029(9)
    C17A 0.0258(12) 0.0265(12) 0.0247(12) 0.0048(10) 0.0049(10) 0.0057(10)
    C18A 0.0218(11) 0.0256(12) 0.0256(12) 0.0023(9) 0.0042(9) -0.0022(10)
    C19A 0.0196(11) 0.0220(11) 0.0311(13) -0.0018(9) 0.0056(10) 0.0019(10)
    C20A 0.0175(11) 0.0245(12) 0.0261(12) 0.0004(9) 0.0055(9) 0.0019(10)
    C21A 0.0225(12) 0.0232(12) 0.0287(13) -0.0022(9) 0.0072(10) 0.0023(10)
    C22A 0.0286(12) 0.0164(11) 0.0193(11) -0.0007(9) 0.0027(9) 0.0031(9)
    C23A 0.0240(12) 0.0179(11) 0.0244(12) -0.0021(9) 0.0058(9) 0.0074(9)
    C24A 0.0304(13) 0.0213(12) 0.0266(13) 0.0020(10) 0.0106(10) 0.0026(10)
    C25A 0.0299(13) 0.0264(12) 0.0201(12) -0.0005(10) 0.0047(10) 0.0013(10)
    C26A 0.0241(12) 0.0263(12) 0.0244(12) 0.0013(10) 0.0012(10) 0.0022(10)
    C27A 0.0284(12) 0.0215(11) 0.0210(12) 0.0026(9) 0.0063(9) 0.0038(9)
    C28A 0.0252(12) 0.0235(12) 0.0259(12) 0.0056(9) 0.0047(10) 0.0023(10)
    C29A 0.0314(13) 0.0397(15) 0.0244(13) 0.0017(11) 0.0027(10) -0.0034(11)
    C30A 0.100(3) 0.059(2) 0.0336(18) 0.002(2) -0.0231(19) -0.0047(16)
    C31A 0.118(4) 0.050(2) 0.0384(19) -0.027(2) 0.010(2) -0.0114(16)
    C32A 0.043(2) 0.186(6) 0.080(3) -0.002(3) 0.015(2) -0.091(4)
    C33A 0.0287(14) 0.058(2) 0.0373(16) 0.0015(13) -0.0019(12) -0.0110(14)
    C34A 0.0410(15) 0.0317(14) 0.0231(13) -0.0026(11) 0.0053(11) 0.0034(11)
    C35A 0.103(5) 0.029(2) 0.036(3) 0.013(3) 0.024(3) 0.013(2)
    C36A 0.040(3) 0.070(4) 0.030(3) -0.007(2) 0.000(2) -0.003(2)
    C37A 0.047(3) 0.051(3) 0.027(2) 0.005(2) 0.010(2) 0.010(2)
    C38A 0.0329(14) 0.0375(15) 0.0268(13) 0.0005(11) 0.0067(11) 0.0014(11)
    C39A 0.0415(15) 0.0344(14) 0.0276(14) -0.0011(12) 0.0051(12) -0.0044(11)
    C40A 0.132(4) 0.083(3) 0.034(2) -0.039(3) 0.016(2) -0.0137(19)
    C41A 0.053(3) 0.273(9) 0.076(3) -0.041(4) 0.001(2) -0.099(5)
    C42A 0.275(8) 0.048(2) 0.042(2) 0.037(4) -0.002(3) -0.0184(19)
    C43A 0.0440(16) 0.0374(15) 0.0316(15) 0.0091(12) 0.0081(12) -0.0068(12)
    C44A 0.0352(14) 0.0373(15) 0.0252(13) -0.0001(11) 0.0036(11) -0.0083(11)
    C45A 0.073(2) 0.0421(18) 0.0461(19) -0.0083(16) 0.0024(17) -0.0118(15)
    C46A 0.064(2) 0.068(2) 0.0268(15) -0.0078(18) 0.0095(15) -0.0088(15)
    C47A 0.0448(19) 0.100(3) 0.0395(19) 0.0093(19) -0.0080(15) -0.0306(19)
    C48A 0.0400(15) 0.0280(14) 0.0392(16) -0.0048(11) 0.0074(12) -0.0035(12)
    C35C 0.043(5) 0.041(5) 0.031(4) -0.004(4) 0.002(3) 0.018(3)
    C36C 0.041(4) 0.047(5) 0.026(4) 0.003(4) 0.006(3) 0.011(3)
    C37C 0.085(8) 0.042(5) 0.029(4) 0.007(5) 0.004(4) -0.004(4)
    C1G 0.091(3) 0.092(3) 0.056(3) -0.009(3) 0.020(2) -0.014(2)
    Cl1G 0.1413(12) 0.0810(8) 0.0632(7) 0.0040(8) 0.0196(7) -0.0072(6)
    Cl2G 0.1168(11) 0.1275(12) 0.1013(11) 0.0235(9) 0.0327(9) -0.0333(9)
_geom_special_details
;
 All esds (except the esd in the dihedral angle between two l.s. planes)
 are estimated using the full covariance matrix.  The cell esds are taken
 into account individually in the estimation of esds in distances, angles
 and torsion angles; correlations between esds in cell parameters are only
 used when they are defined by crystal symmetry.  An approximate (isotropic)
 treatment of cell esds is used for estimating esds involving l.s. planes.
;
loop_
    _geom_bond_atom_site_label_1
    _geom_bond_atom_site_label_2
    _geom_bond_site_symmetry_2
    _geom_bond_distance
    _geom_bond_publ_flag
    O1 C1 . 1.390(3) ?
    O1 C33 . 1.428(3) ?
    O2 C8 . 1.376(3) ?
    O2 C38 . 1.428(3) ?
    O3 C15 . 1.390(3) ?
    O3 C43 . 1.418(3) ?
    O4 C22 . 1.392(3) ?
    O4 C48 . 1.433(3) ?
    C1 C6 . 1.389(3) ?
    C1 C2 . 1.397(3) ?
    C2 C3 . 1.396(4) ?
    C2 C28 . 1.523(3) ?
    C3 C4 . 1.397(4) ?
    C3 H3 . 0.9500 ?
    C4 C5 . 1.390(4) ?
    C4 C29 . 1.538(4) ?
    C5 C6 . 1.391(4) ?
    C5 H5 . 0.9500 ?
    C6 C7 . 1.520(4) ?
    C7 C9 . 1.517(4) ?
    C7 H7A . 0.9900 ?
    C7 H7B . 0.9900 ?
    C8 C13 . 1.398(3) ?
    C8 C9 . 1.400(4) ?
    C9 C10 . 1.387(4) ?
    C10 C11 . 1.407(4) ?
    C10 H10 . 0.9500 ?
    C11 C12 . 1.386(4) ?
    C11 C34 . 1.529(4) ?
    C12 C13 . 1.398(3) ?
    C12 H12 . 0.9500 ?
    C13 C14 . 1.515(4) ?
    C14 C16 . 1.527(3) ?
    C14 H14C . 0.9900 ?
    C14 H14D . 0.9900 ?
    C15 C16 . 1.395(3) ?
    C15 C20 . 1.396(3) ?
    C16 C17 . 1.391(4) ?
    C17 C18 . 1.396(4) ?
    C17 H17 . 0.9500 ?
    C18 C19 . 1.392(4) ?
    C18 C39 . 1.532(4) ?
    C19 C20 . 1.387(4) ?
    C19 H19 . 0.9500 ?
    C20 C21 . 1.520(3) ?
    C21 C23 . 1.517(4) ?
    C21 H21C . 0.9900 ?
    C21 H21D . 0.9900 ?
    C22 C27 . 1.393(4) ?
    C22 C23 . 1.394(3) ?
    C23 C24 . 1.391(4) ?
    C24 C25 . 1.404(4) ?
    C24 H24 . 0.9500 ?
    C25 C26 . 1.395(4) ?
    C25 C44 . 1.532(4) ?
    C26 C27 . 1.391(3) ?
    C26 H26 . 0.9500 ?
    C27 C28 . 1.517(3) ?
    C28 H28C . 0.9900 ?
    C28 H28D . 0.9900 ?
    C29 C32 . 1.495(5) ?
    C29 C30 . 1.505(5) ?
    C29 C31 . 1.569(6) ?
    C30 H30A . 0.9800 ?
    C30 H30B . 0.9800 ?
    C30 H30C . 0.9800 ?
    C31 H31A . 0.9800 ?
    C31 H31B . 0.9800 ?
    C31 H31C . 0.9800 ?
    C32 H32A . 0.9800 ?
    C32 H32B . 0.9800 ?
    C32 H32C . 0.9800 ?
    C33 H33A . 0.9800 ?
    C33 H33B . 0.9800 ?
    C33 H33C . 0.9800 ?
    C34 C36 . 1.534(5) ?
    C34 C35 . 1.536(5) ?
    C34 C37 . 1.544(5) ?
    C35 H35A . 0.9800 ?
    C35 H35B . 0.9800 ?
    C35 H35C . 0.9800 ?
    C36 H36A . 0.9800 ?
    C36 H36B . 0.9800 ?
    C36 H36C . 0.9800 ?
    C37 H37A . 0.9800 ?
    C37 H37B . 0.9800 ?
    C37 H37C . 0.9800 ?
    C38 H38D . 0.9800 ?
    C38 H38E . 0.9800 ?
    C38 H38F . 0.9800 ?
    C39 C42 . 1.488(6) ?
    C39 C40 . 1.506(6) ?
    C39 C41 . 1.534(6) ?
    C40 H40A . 0.9800 ?
    C40 H40B . 0.9800 ?
    C40 H40C . 0.9800 ?
    C41 H41A . 0.9800 ?
    C41 H41B . 0.9800 ?
    C41 H41C . 0.9800 ?
    C42 H42A . 0.9800 ?
    C42 H42B . 0.9800 ?
    C42 H42C . 0.9800 ?
    C43 H43A . 0.9800 ?
    C43 H43B . 0.9800 ?
    C43 H43C . 0.9800 ?
    C44 C46B . 1.494(7) ?
    C44 C47B . 1.499(7) ?
    C44 C47 . 1.503(11) ?
    C44 C45 . 1.520(11) ?
    C44 C45B . 1.573(7) ?
    C44 C46 . 1.592(12) ?
    C45B H45D . 0.9800 ?
    C45B H45E . 0.9800 ?
    C45B H45F . 0.9800 ?
    C46B H46D . 0.9800 ?
    C46B H46E . 0.9800 ?
    C46B H46F . 0.9800 ?
    C47B H47D . 0.9800 ?
    C47B H47E . 0.9800 ?
    C47B H47F . 0.9800 ?
    C48 H48A . 0.9800 ?
    C48 H48B . 0.9800 ?
    C48 H48C . 0.9800 ?
    C45 H45A . 0.9800 ?
    C45 H45B . 0.9800 ?
    C45 H45C . 0.9800 ?
    C46 H46A . 0.9800 ?
    C46 H46B . 0.9800 ?
    C46 H46C . 0.9800 ?
    C47 H47A . 0.9800 ?
    C47 H47B . 0.9800 ?
    C47 H47C . 0.9800 ?
    O1A C1A . 1.386(3) ?
    O1A C33A . 1.433(3) ?
    O2A C8A . 1.382(3) ?
    O2A C38A . 1.432(3) ?
    O3A C15A . 1.390(3) ?
    O3A C43A . 1.435(3) ?
    O4A C22A . 1.392(3) ?
    O4A C48A . 1.425(3) ?
    C1A C6A . 1.396(3) ?
    C1A C2A . 1.397(3) ?
    C2A C3A . 1.391(3) ?
    C2A C28A . 1.519(3) ?
    C3A C4A . 1.400(3) ?
    C3A H3A . 0.9500 ?
    C4A C5A . 1.397(4) ?
    C4A C29A . 1.542(3) ?
    C5A C6A . 1.389(3) ?
    C5A H5A . 0.9500 ?
    C6A C7A . 1.520(3) ?
    C7A C9A . 1.521(3) ?
    C7A H7A1 . 0.9900 ?
    C7A H7A2 . 0.9900 ?
    C8A C9A . 1.398(3) ?
    C8A C13A . 1.403(3) ?
    C9A C10A . 1.395(3) ?
    C10A C11A . 1.392(4) ?
    C10A H10A . 0.9500 ?
    C11A C12A . 1.394(4) ?
    C11A C34A . 1.539(3) ?
    C12A C13A . 1.391(3) ?
    C12A H12A . 0.9500 ?
    C13A C14A . 1.515(3) ?
    C14A C16A . 1.523(3) ?
    C14A H14A . 0.9900 ?
    C14A H14B . 0.9900 ?
    C15A C16A . 1.388(3) ?
    C15A C20A . 1.402(3) ?
    C16A C17A . 1.404(3) ?
    C17A C18A . 1.386(3) ?
    C17A H17A . 0.9500 ?
    C18A C19A . 1.398(3) ?
    C18A C39A . 1.535(4) ?
    C19A C20A . 1.393(3) ?
    C19A H19A . 0.9500 ?
    C20A C21A . 1.516(3) ?
    C21A C23A . 1.517(3) ?
    C21A H21A . 0.9900 ?
    C21A H21B . 0.9900 ?
    C22A C27A . 1.397(3) ?
    C22A C23A . 1.402(3) ?
    C23A C24A . 1.383(3) ?
    C24A C25A . 1.397(4) ?
    C24A H24A . 0.9500 ?
    C25A C26A . 1.397(3) ?
    C25A C44A . 1.535(3) ?
    C26A C27A . 1.391(3) ?
    C26A H26A . 0.9500 ?
    C27A C28A . 1.524(3) ?
    C28A H28A . 0.9900 ?
    C28A H28B . 0.9900 ?
    C29A C31A . 1.513(5) ?
    C29A C30A . 1.518(4) ?
    C29A C32A . 1.527(5) ?
    C30A H30D . 0.9800 ?
    C30A H30E . 0.9800 ?
    C30A H30F . 0.9800 ?
    C31A H31D . 0.9800 ?
    C31A H31E . 0.9800 ?
    C31A H31F . 0.9800 ?
    C32A H32D . 0.9800 ?
    C32A H32E . 0.9800 ?
    C32A H32F . 0.9800 ?
    C33A H33D . 0.9800 ?
    C33A H33E . 0.9800 ?
    C33A H33F . 0.9800 ?
    C34A C37C . 1.439(9) ?
    C34A C35A . 1.476(5) ?
    C34A C35C . 1.520(8) ?
    C34A C36A . 1.525(5) ?
    C34A C37A . 1.588(5) ?
    C34A C36C . 1.667(8) ?
    C35A H35D . 0.9800 ?
    C35A H35E . 0.9800 ?
    C35A H35F . 0.9800 ?
    C36A H36D . 0.9800 ?
    C36A H36E . 0.9800 ?
    C36A H36F . 0.9800 ?
    C37A H37D . 0.9800 ?
    C37A H37E . 0.9800 ?
    C37A H37F . 0.9800 ?
    C38A H38A . 0.9800 ?
    C38A H38B . 0.9800 ?
    C38A H38C . 0.9800 ?
    C39A C41A . 1.504(5) ?
    C39A C40A . 1.505(5) ?
    C39A C42A . 1.509(5) ?
    C40A H40D . 0.9800 ?
    C40A H40E . 0.9800 ?
    C40A H40F . 0.9800 ?
    C41A H41D . 0.9800 ?
    C41A H41E . 0.9800 ?
    C41A H41F . 0.9800 ?
    C42A H42D . 0.9800 ?
    C42A H42E . 0.9800 ?
    C42A H42F . 0.9800 ?
    C43A H43D . 0.9800 ?
    C43A H43E . 0.9800 ?
    C43A H43F . 0.9800 ?
    C44A C47A . 1.522(4) ?
    C44A C45A . 1.535(4) ?
    C44A C46A . 1.536(4) ?
    C45A H45G . 0.9800 ?
    C45A H45H . 0.9800 ?
    C45A H45I . 0.9800 ?
    C46A H46G . 0.9800 ?
    C46A H46H . 0.9800 ?
    C46A H46I . 0.9800 ?
    C47A H47G . 0.9800 ?
    C47A H47H . 0.9800 ?
    C47A H47I . 0.9800 ?
    C48A H48D . 0.9800 ?
    C48A H48E . 0.9800 ?
    C48A H48F . 0.9800 ?
    C35C H35G . 0.9800 ?
    C35C H35H . 0.9800 ?
    C35C H35I . 0.9800 ?
    C36C H36G . 0.9800 ?
    C36C H36H . 0.9800 ?
    C36C H36I . 0.9800 ?
    C37C H37G . 0.9800 ?
    C37C H37H . 0.9800 ?
    C37C H37I . 0.9800 ?
    C1G Cl1G . 1.732(5) ?
    C1G Cl2G . 1.762(5) ?
    C1G H1G1 . 0.9900 ?
    C1G H1G2 . 0.9900 ?
loop_
    _geom_angle_atom_site_label_1
    _geom_angle_atom_site_label_2
    _geom_angle_atom_site_label_3
    _geom_angle_site_symmetry_1
    _geom_angle_site_symmetry_3
    _geom_angle
    _geom_angle_publ_flag
    C1 O1 C33 . . 114.18(18) ?
    C8 O2 C38 . . 115.73(19) ?
    C15 O3 C43 . . 113.77(19) ?
    C22 O4 C48 . . 113.5(2) ?
    C6 C1 O1 . . 120.0(2) ?
    C6 C1 C2 . . 120.9(2) ?
    O1 C1 C2 . . 119.1(2) ?
    C3 C2 C1 . . 118.6(2) ?
    C3 C2 C28 . . 119.6(2) ?
    C1 C2 C28 . . 121.7(2) ?
    C2 C3 C4 . . 121.9(2) ?
    C2 C3 H3 . . 119.0 ?
    C4 C3 H3 . . 119.0 ?
    C5 C4 C3 . . 117.3(2) ?
    C5 C4 C29 . . 120.7(2) ?
    C3 C4 C29 . . 122.0(2) ?
    C4 C5 C6 . . 122.5(2) ?
    C4 C5 H5 . . 118.7 ?
    C6 C5 H5 . . 118.7 ?
    C1 C6 C5 . . 118.6(2) ?
    C1 C6 C7 . . 121.4(2) ?
    C5 C6 C7 . . 119.9(2) ?
    C9 C7 C6 . . 110.1(2) ?
    C9 C7 H7A . . 109.6 ?
    C6 C7 H7A . . 109.6 ?
    C9 C7 H7B . . 109.6 ?
    C6 C7 H7B . . 109.6 ?
    H7A C7 H7B . . 108.2 ?
    O2 C8 C13 . . 119.4(2) ?
    O2 C8 C9 . . 119.4(2) ?
    C13 C8 C9 . . 121.0(2) ?
    C10 C9 C8 . . 118.4(2) ?
    C10 C9 C7 . . 121.5(2) ?
    C8 C9 C7 . . 119.9(2) ?
    C9 C10 C11 . . 122.5(2) ?
    C9 C10 H10 . . 118.8 ?
    C11 C10 H10 . . 118.8 ?
    C12 C11 C10 . . 117.2(2) ?
    C12 C11 C34 . . 123.2(2) ?
    C10 C11 C34 . . 119.5(2) ?
    C11 C12 C13 . . 122.4(2) ?
    C11 C12 H12 . . 118.8 ?
    C13 C12 H12 . . 118.8 ?
    C8 C13 C12 . . 118.6(2) ?
    C8 C13 C14 . . 120.2(2) ?
    C12 C13 C14 . . 121.3(2) ?
    C13 C14 C16 . . 111.7(2) ?
    C13 C14 H14C . . 109.3 ?
    C16 C14 H14C . . 109.3 ?
    C13 C14 H14D . . 109.3 ?
    C16 C14 H14D . . 109.3 ?
    H14C C14 H14D . . 107.9 ?
    O3 C15 C16 . . 120.0(2) ?
    O3 C15 C20 . . 119.4(2) ?
    C16 C15 C20 . . 120.5(2) ?
    C17 C16 C15 . . 119.1(2) ?
    C17 C16 C14 . . 119.7(2) ?
    C15 C16 C14 . . 121.1(2) ?
    C16 C17 C18 . . 121.8(2) ?
    C16 C17 H17 . . 119.1 ?
    C18 C17 H17 . . 119.1 ?
    C19 C18 C17 . . 117.3(2) ?
    C19 C18 C39 . . 121.3(2) ?
    C17 C18 C39 . . 121.5(2) ?
    C20 C19 C18 . . 122.6(2) ?
    C20 C19 H19 . . 118.7 ?
    C18 C19 H19 . . 118.7 ?
    C19 C20 C15 . . 118.6(2) ?
    C19 C20 C21 . . 120.9(2) ?
    C15 C20 C21 . . 120.3(2) ?
    C23 C21 C20 . . 113.2(2) ?
    C23 C21 H21C . . 108.9 ?
    C20 C21 H21C . . 108.9 ?
    C23 C21 H21D . . 108.9 ?
    C20 C21 H21D . . 108.9 ?
    H21C C21 H21D . . 107.7 ?
    O4 C22 C27 . . 119.0(2) ?
    O4 C22 C23 . . 119.3(2) ?
    C27 C22 C23 . . 121.6(2) ?
    C24 C23 C22 . . 118.3(2) ?
    C24 C23 C21 . . 120.5(2) ?
    C22 C23 C21 . . 121.1(2) ?
    C23 C24 C25 . . 122.3(2) ?
    C23 C24 H24 . . 118.8 ?
    C25 C24 H24 . . 118.8 ?
    C26 C25 C24 . . 117.0(2) ?
    C26 C25 C44 . . 121.1(2) ?
    C24 C25 C44 . . 121.9(2) ?
    C27 C26 C25 . . 122.6(2) ?
    C27 C26 H26 . . 118.7 ?
    C25 C26 H26 . . 118.7 ?
    C26 C27 C22 . . 118.2(2) ?
    C26 C27 C28 . . 120.6(2) ?
    C22 C27 C28 . . 121.1(2) ?
    C27 C28 C2 . . 113.43(19) ?
    C27 C28 H28C . . 108.9 ?
    C2 C28 H28C . . 108.9 ?
    C27 C28 H28D . . 108.9 ?
    C2 C28 H28D . . 108.9 ?
    H28C C28 H28D . . 107.7 ?
    C32 C29 C30 . . 112.5(4) ?
    C32 C29 C4 . . 111.7(3) ?
    C30 C29 C4 . . 112.7(3) ?
    C32 C29 C31 . . 105.4(4) ?
    C30 C29 C31 . . 106.8(4) ?
    C4 C29 C31 . . 107.2(3) ?
    C29 C30 H30A . . 109.5 ?
    C29 C30 H30B . . 109.5 ?
    H30A C30 H30B . . 109.5 ?
    C29 C30 H30C . . 109.5 ?
    H30A C30 H30C . . 109.5 ?
    H30B C30 H30C . . 109.5 ?
    C29 C31 H31A . . 109.5 ?
    C29 C31 H31B . . 109.5 ?
    H31A C31 H31B . . 109.5 ?
    C29 C31 H31C . . 109.5 ?
    H31A C31 H31C . . 109.5 ?
    H31B C31 H31C . . 109.5 ?
    C29 C32 H32A . . 109.5 ?
    C29 C32 H32B . . 109.5 ?
    H32A C32 H32B . . 109.5 ?
    C29 C32 H32C . . 109.5 ?
    H32A C32 H32C . . 109.5 ?
    H32B C32 H32C . . 109.5 ?
    O1 C33 H33A . . 109.5 ?
    O1 C33 H33B . . 109.5 ?
    H33A C33 H33B . . 109.5 ?
    O1 C33 H33C . . 109.5 ?
    H33A C33 H33C . . 109.5 ?
    H33B C33 H33C . . 109.5 ?
    C11 C34 C36 . . 109.7(3) ?
    C11 C34 C35 . . 109.2(2) ?
    C36 C34 C35 . . 110.2(3) ?
    C11 C34 C37 . . 112.3(3) ?
    C36 C34 C37 . . 108.5(3) ?
    C35 C34 C37 . . 107.0(3) ?
    C34 C35 H35A . . 109.5 ?
    C34 C35 H35B . . 109.5 ?
    H35A C35 H35B . . 109.5 ?
    C34 C35 H35C . . 109.5 ?
    H35A C35 H35C . . 109.5 ?
    H35B C35 H35C . . 109.5 ?
    C34 C36 H36A . . 109.5 ?
    C34 C36 H36B . . 109.5 ?
    H36A C36 H36B . . 109.5 ?
    C34 C36 H36C . . 109.5 ?
    H36A C36 H36C . . 109.5 ?
    H36B C36 H36C . . 109.5 ?
    C34 C37 H37A . . 109.5 ?
    C34 C37 H37B . . 109.5 ?
    H37A C37 H37B . . 109.5 ?
    C34 C37 H37C . . 109.5 ?
    H37A C37 H37C . . 109.5 ?
    H37B C37 H37C . . 109.5 ?
    O2 C38 H38D . . 109.5 ?
    O2 C38 H38E . . 109.5 ?
    H38D C38 H38E . . 109.5 ?
    O2 C38 H38F . . 109.5 ?
    H38D C38 H38F . . 109.5 ?
    H38E C38 H38F . . 109.5 ?
    C42 C39 C40 . . 112.0(5) ?
    C42 C39 C18 . . 110.8(3) ?
    C40 C39 C18 . . 112.3(3) ?
    C42 C39 C41 . . 104.2(6) ?
    C40 C39 C41 . . 109.1(4) ?
    C18 C39 C41 . . 108.0(3) ?
    C39 C40 H40A . . 109.5 ?
    C39 C40 H40B . . 109.5 ?
    H40A C40 H40B . . 109.5 ?
    C39 C40 H40C . . 109.5 ?
    H40A C40 H40C . . 109.5 ?
    H40B C40 H40C . . 109.5 ?
    C39 C41 H41A . . 109.5 ?
    C39 C41 H41B . . 109.5 ?
    H41A C41 H41B . . 109.5 ?
    C39 C41 H41C . . 109.5 ?
    H41A C41 H41C . . 109.5 ?
    H41B C41 H41C . . 109.5 ?
    C39 C42 H42A . . 109.5 ?
    C39 C42 H42B . . 109.5 ?
    H42A C42 H42B . . 109.5 ?
    C39 C42 H42C . . 109.5 ?
    H42A C42 H42C . . 109.5 ?
    H42B C42 H42C . . 109.5 ?
    O3 C43 H43A . . 109.5 ?
    O3 C43 H43B . . 109.5 ?
    H43A C43 H43B . . 109.5 ?
    O3 C43 H43C . . 109.5 ?
    H43A C43 H43C . . 109.5 ?
    H43B C43 H43C . . 109.5 ?
    C46B C44 C47B . . 110.4(5) ?
    C46B C44 C47 . . 141.9(5) ?
    C47B C44 C47 . . 44.2(6) ?
    C46B C44 C45 . . 57.4(7) ?
    C47B C44 C45 . . 131.4(5) ?
    C47 C44 C45 . . 113.3(9) ?
    C46B C44 C25 . . 107.5(3) ?
    C47B C44 C25 . . 113.5(3) ?
    C47 C44 C25 . . 109.2(4) ?
    C45 C44 C25 . . 114.9(4) ?
    C46B C44 C45B . . 108.1(5) ?
    C47B C44 C45B . . 108.3(6) ?
    C47 C44 C45B . . 68.6(7) ?
    C45 C44 C45B . . 51.3(6) ?
    C25 C44 C45B . . 108.9(3) ?
    C46B C44 C46 . . 49.5(5) ?
    C47B C44 C46 . . 65.7(7) ?
    C47 C44 C46 . . 108.9(8) ?
    C45 C44 C46 . . 102.9(8) ?
    C25 C44 C46 . . 107.2(5) ?
    C45B C44 C46 . . 142.3(5) ?
    C44 C45B H45D . . 109.5 ?
    C44 C45B H45E . . 109.5 ?
    C44 C45B H45F . . 109.5 ?
    C44 C46B H46D . . 109.5 ?
    C44 C46B H46E . . 109.5 ?
    C44 C46B H46F . . 109.5 ?
    C44 C47B H47D . . 109.5 ?
    C44 C47B H47E . . 109.5 ?
    C44 C47B H47F . . 109.5 ?
    O4 C48 H48A . . 109.5 ?
    O4 C48 H48B . . 109.5 ?
    H48A C48 H48B . . 109.5 ?
    O4 C48 H48C . . 109.5 ?
    H48A C48 H48C . . 109.5 ?
    H48B C48 H48C . . 109.5 ?
    C44 C45 H45A . . 109.5 ?
    C44 C45 H45B . . 109.5 ?
    H45A C45 H45B . . 109.5 ?
    C44 C45 H45C . . 109.5 ?
    H45A C45 H45C . . 109.5 ?
    H45B C45 H45C . . 109.5 ?
    C44 C46 H46A . . 109.5 ?
    C44 C46 H46B . . 109.5 ?
    H46A C46 H46B . . 109.5 ?
    C44 C46 H46C . . 109.5 ?
    H46A C46 H46C . . 109.5 ?
    H46B C46 H46C . . 109.5 ?
    C44 C47 H47A . . 109.5 ?
    C44 C47 H47B . . 109.5 ?
    H47A C47 H47B . . 109.5 ?
    C44 C47 H47C . . 109.5 ?
    H47A C47 H47C . . 109.5 ?
    H47B C47 H47C . . 109.5 ?
    C1A O1A C33A . . 113.35(19) ?
    C8A O2A C38A . . 115.31(18) ?
    C15A O3A C43A . . 114.37(19) ?
    C22A O4A C48A . . 115.01(19) ?
    O1A C1A C6A . . 119.9(2) ?
    O1A C1A C2A . . 119.4(2) ?
    C6A C1A C2A . . 120.6(2) ?
    C3A C2A C1A . . 119.0(2) ?
    C3A C2A C28A . . 120.4(2) ?
    C1A C2A C28A . . 120.5(2) ?
    C2A C3A C4A . . 121.8(2) ?
    C2A C3A H3A . . 119.1 ?
    C4A C3A H3A . . 119.1 ?
    C5A C4A C3A . . 117.4(2) ?
    C5A C4A C29A . . 120.9(2) ?
    C3A C4A C29A . . 121.7(2) ?
    C6A C5A C4A . . 122.3(2) ?
    C6A C5A H5A . . 118.8 ?
    C4A C5A H5A . . 118.8 ?
    C5A C6A C1A . . 118.7(2) ?
    C5A C6A C7A . . 120.3(2) ?
    C1A C6A C7A . . 121.0(2) ?
    C6A C7A C9A . . 112.4(2) ?
    C6A C7A H7A1 . . 109.1 ?
    C9A C7A H7A1 . . 109.1 ?
    C6A C7A H7A2 . . 109.1 ?
    C9A C7A H7A2 . . 109.1 ?
    H7A1 C7A H7A2 . . 107.9 ?
    O2A C8A C9A . . 119.6(2) ?
    O2A C8A C13A . . 119.1(2) ?
    C9A C8A C13A . . 121.1(2) ?
    C10A C9A C8A . . 118.3(2) ?
    C10A C9A C7A . . 121.2(2) ?
    C8A C9A C7A . . 120.4(2) ?
    C11A C10A C9A . . 122.5(2) ?
    C11A C10A H10A . . 118.8 ?
    C9A C10A H10A . . 118.8 ?
    C10A C11A C12A . . 117.4(2) ?
    C10A C11A C34A . . 121.8(2) ?
    C12A C11A C34A . . 120.8(2) ?
    C13A C12A C11A . . 122.6(2) ?
    C13A C12A H12A . . 118.7 ?
    C11A C12A H12A . . 118.7 ?
    C12A C13A C8A . . 118.2(2) ?
    C12A C13A C14A . . 121.6(2) ?
    C8A C13A C14A . . 120.0(2) ?
    C13A C14A C16A . . 111.04(19) ?
    C13A C14A H14A . . 109.4 ?
    C16A C14A H14A . . 109.4 ?
    C13A C14A H14B . . 109.4 ?
    C16A C14A H14B . . 109.4 ?
    H14A C14A H14B . . 108.0 ?
    C16A C15A O3A . . 119.8(2) ?
    C16A C15A C20A . . 120.7(2) ?
    O3A C15A C20A . . 119.2(2) ?
    C15A C16A C17A . . 118.8(2) ?
    C15A C16A C14A . . 121.8(2) ?
    C17A C16A C14A . . 119.1(2) ?
    C18A C17A C16A . . 122.2(2) ?
    C18A C17A H17A . . 118.9 ?
    C16A C17A H17A . . 118.9 ?
    C17A C18A C19A . . 117.2(2) ?
    C17A C18A C39A . . 122.3(2) ?
    C19A C18A C39A . . 120.5(2) ?
    C20A C19A C18A . . 122.6(2) ?
    C20A C19A H19A . . 118.7 ?
    C18A C19A H19A . . 118.7 ?
    C19A C20A C15A . . 118.3(2) ?
    C19A C20A C21A . . 120.4(2) ?
    C15A C20A C21A . . 121.2(2) ?
    C20A C21A C23A . . 113.02(19) ?
    C20A C21A H21A . . 109.0 ?
    C23A C21A H21A . . 109.0 ?
    C20A C21A H21B . . 109.0 ?
    C23A C21A H21B . . 109.0 ?
    H21A C21A H21B . . 107.8 ?
    O4A C22A C27A . . 120.0(2) ?
    O4A C22A C23A . . 119.0(2) ?
    C27A C22A C23A . . 120.9(2) ?
    C24A C23A C22A . . 118.4(2) ?
    C24A C23A C21A . . 121.2(2) ?
    C22A C23A C21A . . 120.4(2) ?
    C23A C24A C25A . . 122.8(2) ?
    C23A C24A H24A . . 118.6 ?
    C25A C24A H24A . . 118.6 ?
    C26A C25A C24A . . 117.1(2) ?
    C26A C25A C44A . . 122.6(2) ?
    C24A C25A C44A . . 120.3(2) ?
    C27A C26A C25A . . 122.2(2) ?
    C27A C26A H26A . . 118.9 ?
    C25A C26A H26A . . 118.9 ?
    C26A C27A C22A . . 118.6(2) ?
    C26A C27A C28A . . 120.6(2) ?
    C22A C27A C28A . . 120.7(2) ?
    C2A C28A C27A . . 113.01(19) ?
    C2A C28A H28A . . 109.0 ?
    C27A C28A H28A . . 109.0 ?
    C2A C28A H28B . . 109.0 ?
    C27A C28A H28B . . 109.0 ?
    H28A C28A H28B . . 107.8 ?
    C31A C29A C30A . . 107.1(3) ?
    C31A C29A C32A . . 109.0(4) ?
    C30A C29A C32A . . 108.6(3) ?
    C31A C29A C4A . . 112.7(2) ?
    C30A C29A C4A . . 111.1(2) ?
    C32A C29A C4A . . 108.3(2) ?
    C29A C30A H30D . . 109.5 ?
    C29A C30A H30E . . 109.5 ?
    H30D C30A H30E . . 109.5 ?
    C29A C30A H30F . . 109.5 ?
    H30D C30A H30F . . 109.5 ?
    H30E C30A H30F . . 109.5 ?
    C29A C31A H31D . . 109.5 ?
    C29A C31A H31E . . 109.5 ?
    H31D C31A H31E . . 109.5 ?
    C29A C31A H31F . . 109.5 ?
    H31D C31A H31F . . 109.5 ?
    H31E C31A H31F . . 109.5 ?
    C29A C32A H32D . . 109.5 ?
    C29A C32A H32E . . 109.5 ?
    H32D C32A H32E . . 109.5 ?
    C29A C32A H32F . . 109.5 ?
    H32D C32A H32F . . 109.5 ?
    H32E C32A H32F . . 109.5 ?
    O1A C33A H33D . . 109.5 ?
    O1A C33A H33E . . 109.5 ?
    H33D C33A H33E . . 109.5 ?
    O1A C33A H33F . . 109.5 ?
    H33D C33A H33F . . 109.5 ?
    H33E C33A H33F . . 109.5 ?
    C37C C34A C35A . . 138.4(5) ?
    C37C C34A C35C . . 115.6(6) ?
    C35A C34A C35C . . 48.3(4) ?
    C37C C34A C36A . . 52.3(5) ?
    C35A C34A C36A . . 113.3(4) ?
    C35C C34A C36A . . 143.0(4) ?
    C37C C34A C11A . . 111.1(4) ?
    C35A C34A C11A . . 110.6(3) ?
    C35C C34A C11A . . 109.1(3) ?
    C36A C34A C11A . . 107.7(3) ?
    C37C C34A C37A . . 56.3(5) ?
    C35A C34A C37A . . 107.3(4) ?
    C35C C34A C37A . . 63.1(4) ?
    C36A C34A C37A . . 106.5(3) ?
    C11A C34A C37A . . 111.5(3) ?
    C37C C34A C36C . . 106.3(5) ?
    C35A C34A C36C . . 56.8(4) ?
    C35C C34A C36C . . 102.6(5) ?
    C36A C34A C36C . . 59.0(4) ?
    C11A C34A C36C . . 111.9(3) ?
    C37A C34A C36C . . 136.7(4) ?
    C34A C35A H35D . . 109.5 ?
    C34A C35A H35E . . 109.5 ?
    C34A C35A H35F . . 109.5 ?
    C34A C36A H36D . . 109.5 ?
    C34A C36A H36E . . 109.5 ?
    C34A C36A H36F . . 109.5 ?
    C34A C37A H37D . . 109.5 ?
    C34A C37A H37E . . 109.5 ?
    C34A C37A H37F . . 109.5 ?
    O2A C38A H38A . . 109.5 ?
    O2A C38A H38B . . 109.5 ?
    H38A C38A H38B . . 109.5 ?
    O2A C38A H38C . . 109.5 ?
    H38A C38A H38C . . 109.5 ?
    H38B C38A H38C . . 109.5 ?
    C41A C39A C40A . . 110.0(4) ?
    C41A C39A C42A . . 107.0(5) ?
    C40A C39A C42A . . 107.8(4) ?
    C41A C39A C18A . . 109.6(3) ?
    C40A C39A C18A . . 112.0(3) ?
    C42A C39A C18A . . 110.3(3) ?
    C39A C40A H40D . . 109.5 ?
    C39A C40A H40E . . 109.5 ?
    H40D C40A H40E . . 109.5 ?
    C39A C40A H40F . . 109.5 ?
    H40D C40A H40F . . 109.5 ?
    H40E C40A H40F . . 109.5 ?
    C39A C41A H41D . . 109.5 ?
    C39A C41A H41E . . 109.5 ?
    H41D C41A H41E . . 109.5 ?
    C39A C41A H41F . . 109.5 ?
    H41D C41A H41F . . 109.5 ?
    H41E C41A H41F . . 109.5 ?
    C39A C42A H42D . . 109.5 ?
    C39A C42A H42E . . 109.5 ?
    H42D C42A H42E . . 109.5 ?
    C39A C42A H42F . . 109.5 ?
    H42D C42A H42F . . 109.5 ?
    H42E C42A H42F . . 109.5 ?
    O3A C43A H43D . . 109.5 ?
    O3A C43A H43E . . 109.5 ?
    H43D C43A H43E . . 109.5 ?
    O3A C43A H43F . . 109.5 ?
    H43D C43A H43F . . 109.5 ?
    H43E C43A H43F . . 109.5 ?
    C47A C44A C25A . . 112.6(2) ?
    C47A C44A C45A . . 108.9(3) ?
    C25A C44A C45A . . 108.7(2) ?
    C47A C44A C46A . . 108.2(3) ?
    C25A C44A C46A . . 110.1(2) ?
    C45A C44A C46A . . 108.2(3) ?
    C44A C45A H45G . . 109.5 ?
    C44A C45A H45H . . 109.5 ?
    H45G C45A H45H . . 109.5 ?
    C44A C45A H45I . . 109.5 ?
    H45G C45A H45I . . 109.5 ?
    H45H C45A H45I . . 109.5 ?
    C44A C46A H46G . . 109.5 ?
    C44A C46A H46H . . 109.5 ?
    H46G C46A H46H . . 109.5 ?
    C44A C46A H46I . . 109.5 ?
    H46G C46A H46I . . 109.5 ?
    H46H C46A H46I . . 109.5 ?
    C44A C47A H47G . . 109.5 ?
    C44A C47A H47H . . 109.5 ?
    H47G C47A H47H . . 109.5 ?
    C44A C47A H47I . . 109.5 ?
    H47G C47A H47I . . 109.5 ?
    H47H C47A H47I . . 109.5 ?
    O4A C48A H48D . . 109.5 ?
    O4A C48A H48E . . 109.5 ?
    H48D C48A H48E . . 109.5 ?
    O4A C48A H48F . . 109.5 ?
    H48D C48A H48F . . 109.5 ?
    H48E C48A H48F . . 109.5 ?
    C34A C35C H35G . . 109.5 ?
    C34A C35C H35H . . 109.5 ?
    C34A C35C H35I . . 109.5 ?
    C34A C36C H36G . . 109.5 ?
    C34A C36C H36H . . 109.5 ?
    C34A C36C H36I . . 109.5 ?
    C34A C37C H37G . . 109.5 ?
    C34A C37C H37H . . 109.5 ?
    C34A C37C H37I . . 109.5 ?
    Cl1G C1G Cl2G . . 112.1(2) ?
    Cl1G C1G H1G1 . . 109.2 ?
    Cl2G C1G H1G1 . . 109.2 ?
    Cl1G C1G H1G2 . . 109.2 ?
    Cl2G C1G H1G2 . . 109.2 ?
    H1G1 C1G H1G2 . . 107.9 ?
loop_
    _geom_torsion_atom_site_label_1
    _geom_torsion_atom_site_label_2
    _geom_torsion_atom_site_label_3
    _geom_torsion_atom_site_label_4
    _geom_torsion_site_symmetry_1
    _geom_torsion_site_symmetry_2
    _geom_torsion_site_symmetry_3
    _geom_torsion_site_symmetry_4
    _geom_torsion
    _geom_torsion_publ_flag
    C33 O1 C1 C6 . . . . -94.5(3) ?
    C33 O1 C1 C2 . . . . 89.2(3) ?
    C6 C1 C2 C3 . . . . 2.9(3) ?
    O1 C1 C2 C3 . . . . 179.2(2) ?
    C6 C1 C2 C28 . . . . -174.1(2) ?
    O1 C1 C2 C28 . . . . 2.2(3) ?
    C1 C2 C3 C4 . . . . 0.3(4) ?
    C28 C2 C3 C4 . . . . 177.4(2) ?
    C2 C3 C4 C5 . . . . -2.3(4) ?
    C2 C3 C4 C29 . . . . 177.4(3) ?
    C3 C4 C5 C6 . . . . 1.2(4) ?
    C29 C4 C5 C6 . . . . -178.6(3) ?
    O1 C1 C6 C5 . . . . 179.8(2) ?
    C2 C1 C6 C5 . . . . -4.0(3) ?
    O1 C1 C6 C7 . . . . -4.3(3) ?
    C2 C1 C6 C7 . . . . 172.0(2) ?
    C4 C5 C6 C1 . . . . 1.9(4) ?
    C4 C5 C6 C7 . . . . -174.1(2) ?
    C1 C6 C7 C9 . . . . -113.2(3) ?
    C5 C6 C7 C9 . . . . 62.7(3) ?
    C38 O2 C8 C13 . . . . -95.4(3) ?
    C38 O2 C8 C9 . . . . 89.5(3) ?
    O2 C8 C9 C10 . . . . 175.6(2) ?
    C13 C8 C9 C10 . . . . 0.7(4) ?
    O2 C8 C9 C7 . . . . 0.8(3) ?
    C13 C8 C9 C7 . . . . -174.2(2) ?
    C6 C7 C9 C10 . . . . -106.5(3) ?
    C6 C7 C9 C8 . . . . 68.2(3) ?
    C8 C9 C10 C11 . . . . -1.7(4) ?
    C7 C9 C10 C11 . . . . 173.1(2) ?
    C9 C10 C11 C12 . . . . 1.8(4) ?
    C9 C10 C11 C34 . . . . -177.0(2) ?
    C10 C11 C12 C13 . . . . -0.9(4) ?
    C34 C11 C12 C13 . . . . 177.8(2) ?
    O2 C8 C13 C12 . . . . -174.8(2) ?
    C9 C8 C13 C12 . . . . 0.2(3) ?
    O2 C8 C13 C14 . . . . 4.4(3) ?
    C9 C8 C13 C14 . . . . 179.4(2) ?
    C11 C12 C13 C8 . . . . 0.0(4) ?
    C11 C12 C13 C14 . . . . -179.2(2) ?
    C8 C13 C14 C16 . . . . -70.2(3) ?
    C12 C13 C14 C16 . . . . 109.0(3) ?
    C43 O3 C15 C16 . . . . 90.7(3) ?
    C43 O3 C15 C20 . . . . -92.6(3) ?
    O3 C15 C16 C17 . . . . 179.2(2) ?
    C20 C15 C16 C17 . . . . 2.5(3) ?
    O3 C15 C16 C14 . . . . 1.9(3) ?
    C20 C15 C16 C14 . . . . -174.8(2) ?
    C13 C14 C16 C17 . . . . -65.4(3) ?
    C13 C14 C16 C15 . . . . 112.0(3) ?
    C15 C16 C17 C18 . . . . 0.1(4) ?
    C14 C16 C17 C18 . . . . 177.5(2) ?
    C16 C17 C18 C19 . . . . -1.6(4) ?
    C16 C17 C18 C39 . . . . 179.3(2) ?
    C17 C18 C19 C20 . . . . 0.6(4) ?
    C39 C18 C19 C20 . . . . 179.6(2) ?
    C18 C19 C20 C15 . . . . 2.0(4) ?
    C18 C19 C20 C21 . . . . -174.7(2) ?
    O3 C15 C20 C19 . . . . 179.8(2) ?
    C16 C15 C20 C19 . . . . -3.5(3) ?
    O3 C15 C20 C21 . . . . -3.6(3) ?
    C16 C15 C20 C21 . . . . 173.2(2) ?
    C19 C20 C21 C23 . . . . 116.1(3) ?
    C15 C20 C21 C23 . . . . -60.4(3) ?
    C48 O4 C22 C27 . . . . 95.8(3) ?
    C48 O4 C22 C23 . . . . -87.3(3) ?
    O4 C22 C23 C24 . . . . -178.9(2) ?
    C27 C22 C23 C24 . . . . -2.1(3) ?
    O4 C22 C23 C21 . . . . -1.9(3) ?
    C27 C22 C23 C21 . . . . 174.9(2) ?
    C20 C21 C23 C24 . . . . 115.1(3) ?
    C20 C21 C23 C22 . . . . -61.7(3) ?
    C22 C23 C24 C25 . . . . 0.5(4) ?
    C21 C23 C24 C25 . . . . -176.4(2) ?
    C23 C24 C25 C26 . . . . 1.0(4) ?
    C23 C24 C25 C44 . . . . 179.0(2) ?
    C24 C25 C26 C27 . . . . -1.2(4) ?
    C44 C25 C26 C27 . . . . -179.2(2) ?
    C25 C26 C27 C22 . . . . -0.2(4) ?
    C25 C26 C27 C28 . . . . 176.3(2) ?
    O4 C22 C27 C26 . . . . 178.8(2) ?
    C23 C22 C27 C26 . . . . 1.9(3) ?
    O4 C22 C27 C28 . . . . 2.2(3) ?
    C23 C22 C27 C28 . . . . -174.6(2) ?
    C26 C27 C28 C2 . . . . -109.2(3) ?
    C22 C27 C28 C2 . . . . 67.3(3) ?
    C3 C2 C28 C27 . . . . -118.8(3) ?
    C1 C2 C28 C27 . . . . 58.2(3) ?
    C5 C4 C29 C32 . . . . -41.0(5) ?
    C3 C4 C29 C32 . . . . 139.2(4) ?
    C5 C4 C29 C30 . . . . -168.9(4) ?
    C3 C4 C29 C30 . . . . 11.4(5) ?
    C5 C4 C29 C31 . . . . 73.9(4) ?
    C3 C4 C29 C31 . . . . -105.8(4) ?
    C12 C11 C34 C36 . . . . 118.2(3) ?
    C10 C11 C34 C36 . . . . -63.1(3) ?
    C12 C11 C34 C35 . . . . -121.0(3) ?
    C10 C11 C34 C35 . . . . 57.7(4) ?
    C12 C11 C34 C37 . . . . -2.5(4) ?
    C10 C11 C34 C37 . . . . 176.2(3) ?
    C19 C18 C39 C42 . . . . -36.7(6) ?
    C17 C18 C39 C42 . . . . 142.4(5) ?
    C19 C18 C39 C40 . . . . -162.8(4) ?
    C17 C18 C39 C40 . . . . 16.3(5) ?
    C19 C18 C39 C41 . . . . 76.9(4) ?
    C17 C18 C39 C41 . . . . -104.1(4) ?
    C26 C25 C44 C46B . . . . -64.9(4) ?
    C24 C25 C44 C46B . . . . 117.2(4) ?
    C26 C25 C44 C47B . . . . 172.7(6) ?
    C24 C25 C44 C47B . . . . -5.2(7) ?
    C26 C25 C44 C47 . . . . 125.2(8) ?
    C24 C25 C44 C47 . . . . -52.7(8) ?
    C26 C25 C44 C45 . . . . -3.3(8) ?
    C24 C25 C44 C45 . . . . 178.8(8) ?
    C26 C25 C44 C45B . . . . 52.0(5) ?
    C24 C25 C44 C45B . . . . -125.9(4) ?
    C26 C25 C44 C46 . . . . -116.9(6) ?
    C24 C25 C44 C46 . . . . 65.2(6) ?
    C33A O1A C1A C6A . . . . -98.2(3) ?
    C33A O1A C1A C2A . . . . 84.6(3) ?
    O1A C1A C2A C3A . . . . -178.6(2) ?
    C6A C1A C2A C3A . . . . 4.1(3) ?
    O1A C1A C2A C28A . . . . 4.3(3) ?
    C6A C1A C2A C28A . . . . -172.9(2) ?
    C1A C2A C3A C4A . . . . -2.2(3) ?
    C28A C2A C3A C4A . . . . 174.8(2) ?
    C2A C3A C4A C5A . . . . -0.5(3) ?
    C2A C3A C4A C29A . . . . 177.5(2) ?
    C3A C4A C5A C6A . . . . 1.4(3) ?
    C29A C4A C5A C6A . . . . -176.7(2) ?
    C4A C5A C6A C1A . . . . 0.5(3) ?
    C4A C5A C6A C7A . . . . -177.8(2) ?
    O1A C1A C6A C5A . . . . 179.5(2) ?
    C2A C1A C6A C5A . . . . -3.3(3) ?
    O1A C1A C6A C7A . . . . -2.2(3) ?
    C2A C1A C6A C7A . . . . 175.0(2) ?
    C5A C6A C7A C9A . . . . 66.0(3) ?
    C1A C6A C7A C9A . . . . -112.3(2) ?
    C38A O2A C8A C9A . . . . 93.6(3) ?
    C38A O2A C8A C13A . . . . -91.3(3) ?
    O2A C8A C9A C10A . . . . 175.4(2) ?
    C13A C8A C9A C10A . . . . 0.4(3) ?
    O2A C8A C9A C7A . . . . -1.9(3) ?
    C13A C8A C9A C7A . . . . -176.9(2) ?
    C6A C7A C9A C10A . . . . -110.0(3) ?
    C6A C7A C9A C8A . . . . 67.2(3) ?
    C8A C9A C10A C11A . . . . -1.0(4) ?
    C7A C9A C10A C11A . . . . 176.2(2) ?
    C9A C10A C11A C12A . . . . 1.1(4) ?
    C9A C10A C11A C34A . . . . -177.6(2) ?
    C10A C11A C12A C13A . . . . -0.6(4) ?
    C34A C11A C12A C13A . . . . 178.1(2) ?
    C11A C12A C13A C8A . . . . 0.0(3) ?
    C11A C12A C13A C14A . . . . -175.7(2) ?
    O2A C8A C13A C12A . . . . -174.9(2) ?
    C9A C8A C13A C12A . . . . 0.1(3) ?
    O2A C8A C13A C14A . . . . 0.9(3) ?
    C9A C8A C13A C14A . . . . 175.9(2) ?
    C12A C13A C14A C16A . . . . 109.1(2) ?
    C8A C13A C14A C16A . . . . -66.5(3) ?
    C43A O3A C15A C16A . . . . 102.0(3) ?
    C43A O3A C15A C20A . . . . -83.2(3) ?
    O3A C15A C16A C17A . . . . 178.2(2) ?
    C20A C15A C16A C17A . . . . 3.5(3) ?
    O3A C15A C16A C14A . . . . 3.6(3) ?
    C20A C15A C16A C14A . . . . -171.1(2) ?
    C13A C14A C16A C15A . . . . 114.8(2) ?
    C13A C14A C16A C17A . . . . -59.7(3) ?
    C15A C16A C17A C18A . . . . -1.3(3) ?
    C14A C16A C17A C18A . . . . 173.4(2) ?
    C16A C17A C18A C19A . . . . -0.6(3) ?
    C16A C17A C18A C39A . . . . -179.2(2) ?
    C17A C18A C19A C20A . . . . 0.3(3) ?
    C39A C18A C19A C20A . . . . 178.9(2) ?
    C18A C19A C20A C15A . . . . 1.9(3) ?
    C18A C19A C20A C21A . . . . -173.6(2) ?
    C16A C15A C20A C19A . . . . -3.8(3) ?
    O3A C15A C20A C19A . . . . -178.47(19) ?
    C16A C15A C20A C21A . . . . 171.6(2) ?
    O3A C15A C20A C21A . . . . -3.1(3) ?
    C19A C20A C21A C23A . . . . 114.0(2) ?
    C15A C20A C21A C23A . . . . -61.3(3) ?
    C48A O4A C22A C27A . . . . 87.2(3) ?
    C48A O4A C22A C23A . . . . -96.8(2) ?
    O4A C22A C23A C24A . . . . -177.34(19) ?
    C27A C22A C23A C24A . . . . -1.4(3) ?
    O4A C22A C23A C21A . . . . 1.0(3) ?
    C27A C22A C23A C21A . . . . 177.0(2) ?
    C20A C21A C23A C24A . . . . 113.6(2) ?
    C20A C21A C23A C22A . . . . -64.7(3) ?
    C22A C23A C24A C25A . . . . 1.4(3) ?
    C21A C23A C24A C25A . . . . -177.0(2) ?
    C23A C24A C25A C26A . . . . -1.2(4) ?
    C23A C24A C25A C44A . . . . 176.9(2) ?
    C24A C25A C26A C27A . . . . 0.9(4) ?
    C44A C25A C26A C27A . . . . -177.1(2) ?
    C25A C26A C27A C22A . . . . -0.9(4) ?
    C25A C26A C27A C28A . . . . 176.8(2) ?
    O4A C22A C27A C26A . . . . 177.1(2) ?
    C23A C22A C27A C26A . . . . 1.1(3) ?
    O4A C22A C27A C28A . . . . -0.6(3) ?
    C23A C22A C27A C28A . . . . -176.5(2) ?
    C3A C2A C28A C27A . . . . -118.3(2) ?
    C1A C2A C28A C27A . . . . 58.7(3) ?
    C26A C27A C28A C2A . . . . -115.3(2) ?
    C22A C27A C28A C2A . . . . 62.4(3) ?
    C5A C4A C29A C31A . . . . -163.8(3) ?
    C3A C4A C29A C31A . . . . 18.3(4) ?
    C5A C4A C29A C30A . . . . -43.6(4) ?
    C3A C4A C29A C30A . . . . 138.4(3) ?
    C5A C4A C29A C32A . . . . 75.5(4) ?
    C3A C4A C29A C32A . . . . -102.4(4) ?
    C10A C11A C34A C37C . . . . 60.6(6) ?
    C12A C11A C34A C37C . . . . -118.1(6) ?
    C10A C11A C34A C35A . . . . -119.5(4) ?
    C12A C11A C34A C35A . . . . 61.8(4) ?
    C10A C11A C34A C35C . . . . -68.0(5) ?
    C12A C11A C34A C35C . . . . 113.3(5) ?
    C10A C11A C34A C36A . . . . 116.2(3) ?
    C12A C11A C34A C36A . . . . -62.5(4) ?
    C10A C11A C34A C37A . . . . -0.3(4) ?
    C12A C11A C34A C37A . . . . -178.9(3) ?
    C10A C11A C34A C36C . . . . 179.1(4) ?
    C12A C11A C34A C36C . . . . 0.5(5) ?
    C17A C18A C39A C41A . . . . -103.5(4) ?
    C19A C18A C39A C41A . . . . 77.9(5) ?
    C17A C18A C39A C40A . . . . 18.9(4) ?
    C19A C18A C39A C40A . . . . -159.7(3) ?
    C17A C18A C39A C42A . . . . 139.0(4) ?
    C19A C18A C39A C42A . . . . -39.6(5) ?
    C26A C25A C44A C47A . . . . -7.4(4) ?
    C24A C25A C44A C47A . . . . 174.6(3) ?
    C26A C25A C44A C45A . . . . 113.3(3) ?
    C24A C25A C44A C45A . . . . -64.6(3) ?
    C26A C25A C44A C46A . . . . -128.4(3) ?
    C24A C25A C44A C46A . . . . 53.7(3) ?
loop_
    _geom_hbond_atom_site_label_D
    _geom_hbond_atom_site_label_H
    _geom_hbond_atom_site_label_A
    _geom_hbond_site_symmetry_A
    _geom_hbond_distance_DH
    _geom_hbond_distance_HA
    _geom_hbond_distance_DA
    _geom_hbond_angle_DHA
    C33A H33E Cl1G 1_655 0.98 2.92 3.711(3) 138.8
    C46 H46A Cl2G 3_667 0.98 2.89 3.551(10) 125.8
    C7A H7A1 CgC 1_655 0.99 2.88 3.733(2) 145.2
    C33 H33A CgA' 2_756 0.98 2.74 3.549(3) 140.3
    C48 H48A CgC' . 0.98 2.76 3.526(3) 135.5
