# Supplementary material for: 5,11,17,23-Tetra-tert-butyl-25,26,27,28-tetra­methoxy­calix[4]arene dichloro­methane hemisolvate
Source: Acta Crystallogr Sect E Struct Rep Online. 2008 Mar 5;64(Pt 4):o673. doi: 10.1107/S1600536808002304 (PMC2960888; doi:10.1107/S1600536808002304)
Supplement: Supplementary file 2 [file e-64-0o673-Isup2.hkl]

#
# h,k,l, Fc-squared, Fo-squared, sigma(Fo-squared) and status flag
#
data_I
_shelx_title ' CoFi_5a_0m in P2(1)/c'
_shelx_refln_list_code          4
_shelx_F_calc_maximum      443.74
_exptl_crystal_F_000      3240.00
_reflns_d_resolution_high  0.7696
 
loop_
 _symmetry_equiv_pos_as_xyz
 'x, y, z'
 '-x, y+1/2, -z+1/2'
 '-x, -y, -z'
 'x, -y-1/2, z-1/2'
 
_cell_length_a    16.7012
_cell_length_b    19.7113
_cell_length_c    28.2577
_cell_angle_alpha  90.000
_cell_angle_beta  103.097
_cell_angle_gamma  90.000
 
_shelx_F_squared_multiplier     1.000
 
loop_
 _refln_index_h
 _refln_index_k
 _refln_index_l
 _refln_F_squared_calc
 _refln_F_squared_meas
 _refln_F_squared_sigma
 _refln_observed_status
   1   0   0       31.08        0.00      0.73 o
   2   0   0    15529.51    14013.22    293.78 o
   3   0   0   116901.62   110239.27    902.77 o
   4   0   0    70554.97    79701.06    672.93 o
   6   0   0     1350.52     1803.44     21.74 o
   7   0   0     2195.73     2274.46     26.74 o
   8   0   0    12588.63    11926.17    116.32 o
   9   0   0     3671.01     4601.66     53.89 o
  10   0   0      316.76      278.60     13.69 o
  11   0   0       87.37       69.98     13.50 o
  12   0   0     4557.06     4417.76     58.87 o
  13   0   0     1264.46     1257.32     29.20 o
  14   0   0     1066.65     1264.18     33.63 o
  15   0   0     1709.40     1630.60     41.75 o
  16   0   0      422.87      711.79     40.77 o
  17   0   0      244.61      266.81     74.04 o
  18   0   0       38.78        0.00    100.52 o
  19   0   0      181.38      105.86     68.00 o
  20   0   0       69.89       13.80     76.87 o
  21   0   0       61.40      228.63     86.72 o
   2   1   0      191.21      338.28      8.26 o
   3   1   0   176516.19   181888.22   1123.24 o
   4   1   0      976.82     1017.78      9.44 o
   5   1   0     9152.36    10090.03     64.20 o
   6   1   0     7305.01     8334.88     52.98 o
   7   1   0      393.18     1028.04     11.81 o
   8   1   0     1471.55     1551.56     16.08 o
   9   1   0      913.70      990.97     13.68 o
  10   1   0      558.16      556.47     12.26 o
  11   1   0        0.00        0.00      8.67 o
  12   1   0      281.33      375.98     13.02 o
  13   1   0       12.75        0.00     11.09 o
  14   1   0        4.80        0.00     12.35 o
  15   1   0        5.41        0.00     16.19 o
  16   1   0      232.45      299.53     26.40 o
  17   1   0       18.27        0.00     25.13 o
  18   1   0      155.94      168.21     33.49 o
  19   1   0      101.86      171.73     34.09 o
  20   1   0      595.03      563.78     69.68 o
  21   1   0       69.03       59.36     59.88 o
   0   2   0       33.72        5.91      7.88 o
   1   2   0     1246.95     2199.27     61.71 o
   2   2   0      551.50      484.13      5.52 o
   3   2   0     6072.27     8275.29     56.62 o
   4   2   0      269.22      311.25      5.47 o
   5   2   0      263.64       88.69      7.66 o
   6   2   0    11245.07    11172.15     76.38 o
   7   2   0       20.15       57.17      5.30 o
   8   2   0     1181.89      955.70     12.01 o
   9   2   0        9.03        2.11      6.89 o
  10   2   0      878.71     1142.08     15.29 o
  11   2   0      421.50      312.81     11.06 o
  12   2   0      186.20      132.03     10.88 o
  13   2   0      411.40      393.14     14.24 o
  14   2   0       83.45      152.03     13.95 o
  15   2   0      572.67      678.31     23.99 o
  16   2   0      228.48      234.92     22.22 o
  17   2   0       15.85       66.95     24.99 o
  18   2   0       41.35       12.88     28.50 o
  19   2   0      334.53      386.06     48.08 o
  20   2   0       35.42       24.17     39.53 o
  21   2   0       22.01        0.00     75.88 o
   1   3   0     1616.71     1276.09     10.27 o
   2   3   0        0.12        0.00      3.13 o
   3   3   0    10858.50     9109.43     60.86 o
   4   3   0    16363.92    14836.94     99.41 o
   5   3   0    15349.60    16027.02    113.23 o
   6   3   0     1563.65     1612.82     17.59 o
   7   3   0     5494.72     5774.21     41.23 o
   8   3   0     4968.53     6007.08     43.38 o
   9   3   0       86.06      122.97      7.69 o
  10   3   0       33.41       28.54      6.79 o
  11   3   0     1687.73     1705.22     20.56 o
  12   3   0      361.19      375.25     13.10 o
  13   3   0       30.48        0.00     13.73 o
  14   3   0      562.10      722.62     20.82 o
  15   3   0       82.23       55.03     19.14 o
  16   3   0     1360.18     1338.00     33.75 o
  17   3   0      685.46      693.46     36.61 o
  18   3   0     1514.76     1657.73     55.95 o
  19   3   0       62.30      148.34     34.76 o
  20   3   0       67.66       91.05     40.54 o
   0   4   0     4700.34     3454.26     35.10 o
   1   4   0     1916.85     1411.11     12.02 o
   2   4   0    31115.18    35204.46    210.68 o
   3   4   0      530.63     1298.18     13.68 o
   4   4   0    31828.98    31057.41    209.43 o
   5   4   0     2846.48     3395.61     27.78 o
   6   4   0    20788.12    22764.83    155.62 o
   7   4   0     4978.36     4930.83     39.24 o
   8   4   0     1292.58     1293.98     18.40 o
   9   4   0       78.13       86.13      7.61 o
  10   4   0     2966.83     3290.60     31.81 o
  11   4   0      883.56     1012.64     19.06 o
  12   4   0       34.01        6.92     17.47 o
  13   4   0      261.78      295.66     14.76 o
  14   4   0      901.08      844.95     23.18 o
  15   4   0      187.31      159.11     20.81 o
  16   4   0        0.63        0.00     21.06 o
  17   4   0      530.07      700.10     35.40 o
  18   4   0      205.38       98.38     32.70 o
  19   4   0      291.61      334.64     46.55 o
  20   4   0       49.17      116.84     38.54 o
   1   5   0      839.90      541.89      8.54 o
   2   5   0     1880.71     1994.29     17.48 o
   3   5   0     4796.31     3754.29     28.88 o
   4   5   0    24417.30    23609.91    156.45 o
   5   5   0     8754.08     8708.39     59.71 o
   6   5   0      222.84      190.85      6.55 o
   7   5   0      255.03      318.03      8.84 o
   8   5   0      125.83      246.61      8.94 o
   9   5   0      194.49      181.63      8.70 o
  10   5   0       13.52        0.00      8.00 o
  11   5   0      648.98      733.33     14.30 o
  12   5   0        4.36        0.00     10.86 o
  13   5   0       15.70        0.00     11.66 o
  14   5   0      392.44      441.32     21.35 o
  15   5   0       11.35        2.35     18.70 o
  16   5   0       73.74       23.54     20.89 o
  17   5   0      148.60      186.96     26.87 o
  18   5   0        6.46        0.00     27.08 o
  19   5   0      593.98      670.74     48.82 o
  20   5   0        3.93        0.00     36.36 o
   0   6   0     1623.56     2058.28     29.78 o
   1   6   0      552.54      612.98      9.60 o
   2   6   0       14.79       42.49      4.80 o
   3   6   0     6393.72     5525.65     40.94 o
   4   6   0     5043.03     4941.94     38.60 o
   5   6   0      803.90      854.38     11.61 o
   6   6   0    14173.06    13784.09     92.42 o
   7   6   0     5884.64     6005.47     44.79 o
   8   6   0     1694.12     1804.01     19.44 o
   9   6   0      306.33      304.22     10.46 o
  10   6   0     1351.15     1406.01     18.67 o
  11   6   0      849.29      852.56     15.51 o
  12   6   0       91.68       36.82     16.48 o
  13   6   0        6.91        0.00     13.09 o
  14   6   0      544.92      482.77     21.57 o
  15   6   0      121.39       94.89     19.95 o
  16   6   0      455.77      486.27     30.94 o
  17   6   0     1339.77     1320.58     41.89 o
  18   6   0       63.93       99.32     28.10 o
  19   6   0       79.27       98.12     36.07 o
  20   6   0        2.93       34.42     36.07 o
   1   7   0     7894.31     6517.41     50.92 o
   2   7   0    10337.95    11330.00     86.10 o
   3   7   0     3577.42     5788.39     45.81 o
   4   7   0      882.81      383.38      9.80 o
   5   7   0     1517.91     1319.33     15.48 o
   6   7   0      309.73      204.05      8.49 o
   7   7   0     1390.47     1734.13     17.72 o
   8   7   0     5298.75     5671.56     47.66 o
   9   7   0     1366.16     1394.43     17.76 o
  10   7   0     1552.73     1710.19     21.50 o
  11   7   0      236.19      293.37     20.35 o
  12   7   0     1343.51     1538.24     24.59 o
  13   7   0      497.32      506.06     27.86 o
  14   7   0       34.06        0.00     21.90 o
  15   7   0      393.48      426.32     34.47 o
  16   7   0     2032.76     2007.09     44.32 o
  17   7   0      259.83      288.62     28.31 o
  18   7   0        2.31        0.00     25.09 o
  19   7   0        0.91        0.00     31.84 o
  20   7   0        9.09       17.88     57.16 o
   0   8   0    17125.83    20256.77    204.37 o
   1   8   0      245.05      173.88      8.29 o
   2   8   0     5695.31     6143.88     49.31 o
   3   8   0        6.09       13.34      6.66 o
   4   8   0    14257.00    14835.17    114.74 o
   5   8   0     4344.15     5396.90     45.67 o
   6   8   0      160.29      148.96      8.74 o
   7   8   0      169.43      258.57      8.83 o
   8   8   0      451.51      510.10     11.48 o
   9   8   0     1945.21     1907.03     22.43 o
  10   8   0       18.07        4.82     16.44 o
  11   8   0       58.40       95.97     12.55 o
  12   8   0      770.96      617.65     19.25 o
  13   8   0      240.23      212.52     21.79 o
  14   8   0      214.68      242.65     19.67 o
  15   8   0      491.33      541.35     27.38 o
  16   8   0      349.06      344.60     26.13 o
  17   8   0        5.75        0.70     24.61 o
  18   8   0       44.50       15.32     26.94 o
  19   8   0       26.16       24.88     29.71 o
  20   8   0       59.28       39.81     90.66 o
   1   9   0     4616.66     4274.86     37.19 o
   2   9   0        0.79       24.04      8.25 o
   3   9   0       37.40      112.05      9.73 o
   4   9   0     5236.00     4969.42     45.21 o
   5   9   0      271.50      447.12     12.44 o
   6   9   0       59.04      136.78      9.84 o
   7   9   0       44.57       21.19      8.66 o
   8   9   0      741.92      784.22     14.30 o
   9   9   0       41.20       33.93      9.43 o
  10   9   0      643.76      765.52     20.15 o
  11   9   0       15.98        1.32     11.71 o
  12   9   0       56.93       67.81     15.06 o
  13   9   0       26.68        0.00     17.59 o
  14   9   0      120.37       58.38     19.62 o
  15   9   0        0.07        0.00     19.46 o
  16   9   0      421.47      419.01     30.41 o
  17   9   0      125.96       70.35     25.57 o
  18   9   0        7.40        0.00     28.70 o
  19   9   0       18.06       21.15     45.17 o
   0  10   0     3174.85     3846.73     58.55 o
   1  10   0    27077.75    27790.88    192.54 o
   2  10   0     1228.81     1178.20     18.66 o
   3  10   0     2517.83     2868.48     32.41 o
   4  10   0     1860.46     1849.68     28.02 o
   5  10   0       96.83       43.53      9.58 o
   6  10   0     5102.47     5531.56     52.32 o
   7  10   0      398.50      450.29     14.47 o
   8  10   0      133.79      146.77     11.29 o
   9  10   0       87.51       90.50     11.03 o
  10  10   0       68.87       39.87     19.25 o
  11  10   0     1342.87     1140.90     20.91 o
  12  10   0        0.49        0.00     15.06 o
  13  10   0      137.35      186.56     18.46 o
  14  10   0      135.60      146.87     21.93 o
  15  10   0        0.87        0.00     20.44 o
  16  10   0       24.21        0.00     21.99 o
  17  10   0      193.07      192.25     31.30 o
  18  10   0       10.24        0.00     36.90 o
  19  10   0      469.47      523.48     58.63 o
   1  11   0     3953.92     4003.14     36.11 o
   2  11   0     1422.86     1721.48     23.93 o
   3  11   0     3867.18     4542.52     45.60 o
   4  11   0       78.09       21.10      9.60 o
   5  11   0      920.70      987.00     19.25 o
   6  11   0      107.64      138.63     12.41 o
   7  11   0       37.52        0.00     11.08 o
   8  11   0     1471.22     1418.51     23.61 o
   9  11   0     1174.02     1257.60     21.61 o
  10  11   0      613.85      604.52     18.71 o
  11  11   0      701.12      791.83     21.98 o
  12  11   0        1.56        0.00     15.60 o
  13  11   0        5.59        5.32     18.16 o
  14  11   0      193.23      120.15     20.91 o
  15  11   0      142.17       89.84     28.08 o
  16  11   0      307.40      247.78     29.22 o
  17  11   0       36.76        6.52     26.67 o
  18  11   0       67.61        7.46     40.45 o
  19  11   0       12.62       56.99     47.64 o
   0  12   0      674.67      819.72     25.81 o
   1  12   0     4046.77     4555.38     43.78 o
   2  12   0      271.11      153.89     12.62 o
   3  12   0       34.07       71.95     12.21 o
   4  12   0     1166.81     1143.13     23.18 o
   5  12   0       41.87       30.10     11.80 o
   6  12   0      926.61      818.60     20.53 o
   7  12   0       33.72       11.94     12.30 o
   8  12   0      512.61      539.78     17.39 o
   9  12   0       30.59       37.10     12.46 o
  10  12   0       81.99       81.10     16.39 o
  11  12   0       78.30       74.98     17.45 o
  12  12   0      279.00      320.57     32.00 o
  13  12   0       34.36       13.08     22.32 o
  14  12   0      113.08      106.43     23.76 o
  15  12   0        8.21        0.00     28.94 o
  16  12   0        0.07        0.00     25.53 o
  17  12   0       52.25       84.88     42.37 o
  18  12   0      186.85      153.59     45.34 o
   1  13   0      513.16      607.69     16.73 o
   2  13   0     2440.94     2348.86     30.27 o
   3  13   0        5.93        0.00     12.03 o
   4  13   0      208.92      206.68     18.67 o
   5  13   0      132.06      118.46     14.62 o
   6  13   0     3191.76     3292.91     41.36 o
   7  13   0      403.70      309.22     17.90 o
   8  13   0        1.71        0.00     13.53 o
   9  13   0        0.01        0.00     14.98 o
  10  13   0     1237.08     1189.96     26.75 o
  11  13   0      979.42     1005.57     31.17 o
  12  13   0       15.45        2.68     22.83 o
  13  13   0      274.27      324.80     27.57 o
  14  13   0       39.77       63.22     27.62 o
  15  13   0      326.88      436.69     33.62 o
  16  13   0      178.39      174.64     31.39 o
  17  13   0      195.53      186.52     45.92 o
  18  13   0       56.88        0.00     43.86 o
   0  14   0     3515.73     3114.07     52.66 o
   1  14   0      985.38     1250.89     26.05 o
   2  14   0     2223.03     2375.65     31.44 o
   3  14   0      443.21      458.00     17.40 o
   4  14   0      126.66       90.00     14.74 o
   5  14   0      248.80      275.25     17.27 o
   6  14   0      690.30      694.65     21.82 o
   7  14   0       13.66        0.00     14.20 o
   8  14   0      530.80      553.30     21.74 o
   9  14   0      265.74      282.82     21.33 o
  10  14   0      344.46      371.57     22.44 o
  11  14   0       90.96       66.24     22.45 o
  12  14   0     1124.98     1248.13     55.82 o
  13  14   0      193.59      228.27     31.32 o
  14  14   0        3.00        0.00     27.48 o
  15  14   0       82.19        2.28     27.97 o
  16  14   0        0.04        0.00     46.03 o
  17  14   0        5.21        0.00     44.74 o
   1  15   0       23.49        0.00     13.01 o
   2  15   0        0.62        0.00     12.95 o
   3  15   0     1329.42     1574.33     28.04 o
   4  15   0        1.61        0.00     13.31 o
   5  15   0      281.08      244.86     17.89 o
   6  15   0      180.79      172.99     18.75 o
   7  15   0      727.92      713.54     25.59 o
   8  15   0       10.45        0.00     17.90 o
   9  15   0      492.87      506.99     26.36 o
  10  15   0        2.37        0.00     28.01 o
  11  15   0       22.22        9.31     27.16 o
  12  15   0       14.93        0.00     26.61 o
  13  15   0       27.97        1.35     28.05 o
  14  15   0       68.06       48.65     29.49 o
  15  15   0       17.05        0.00     28.91 o
  16  15   0      124.56      120.00     32.59 o
  17  15   0       97.53       25.21     44.68 o
   0  16   0       45.86        0.00     24.97 o
   1  16   0      253.40      305.32     23.64 o
   2  16   0     1343.30     1163.16     27.85 o
   3  16   0      305.24      229.15     18.64 o
   4  16   0       40.05        0.00     15.50 o
   5  16   0      584.84      698.68     26.44 o
   6  16   0        2.32        0.00     17.47 o
   7  16   0     1091.16      993.96     31.50 o
   8  16   0      438.86      502.57     27.65 o
   9  16   0     1107.74     1126.97     38.18 o
  10  16   0       18.99       55.59     28.37 o
  11  16   0      194.16      122.74     30.07 o
  12  16   0      738.14      845.00     42.74 o
  13  16   0      825.30      889.70     43.90 o
  14  16   0      133.54      107.18     32.13 o
  15  16   0      221.52      182.35     29.67 o
  16  16   0       35.34        0.00     35.49 o
   1  17   0      249.60      115.03     19.80 o
   2  17   0      348.64      368.04     23.77 o
   3  17   0      696.01      689.92     28.87 o
   4  17   0      310.52      214.08     22.88 o
   5  17   0       22.96        0.00     19.15 o
   6  17   0     1052.20     1025.73     31.94 o
   7  17   0        0.60        0.00     20.28 o
   8  17   0      149.81      116.84     23.46 o
   9  17   0       39.96        0.00     21.71 o
  10  17   0      284.66      304.58     28.83 o
  11  17   0      117.39      113.36     27.30 o
  12  17   0      768.40      714.81     37.01 o
  13  17   0      279.42      307.25     31.34 o
  14  17   0       92.38        0.00     25.91 o
  15  17   0       49.11        1.04     29.03 o
   0  18   0      871.81      805.63     44.31 o
   1  18   0      361.08      245.74     26.35 o
   2  18   0      149.71      212.72     25.38 o
   3  18   0     1492.60     1563.80     41.17 o
   4  18   0        0.01        0.00     19.89 o
   5  18   0        9.85        0.00     20.07 o
   6  18   0      381.34      376.75     25.84 o
   7  18   0       38.49       13.18     23.10 o
   8  18   0       13.50        0.00     21.86 o
   9  18   0        3.97        0.00     25.06 o
  10  18   0       32.81       74.60     30.30 o
  11  18   0      106.36      157.42     31.04 o
  12  18   0       24.30        2.04     28.38 o
  13  18   0       36.01        0.00     28.79 o
  14  18   0        0.04        0.00     49.14 o
  15  18   0       58.43        5.11     52.32 o
   1  19   0       16.33        0.00     24.11 o
   2  19   0        9.13        0.00     22.42 o
   3  19   0      546.47      593.14     31.74 o
   4  19   0      499.30      548.14     31.40 o
   5  19   0       31.25        0.00     23.07 o
   6  19   0        5.05        0.00     21.57 o
   7  19   0      127.90      141.50     25.25 o
   8  19   0       22.70        0.00     25.70 o
   9  19   0       95.10       66.08     28.05 o
  10  19   0       18.66        0.00     29.01 o
  11  19   0        9.26        0.00     31.82 o
  12  19   0      404.32      365.35     36.31 o
  13  19   0      101.27       88.10     52.89 o
  14  19   0       54.18       11.13     53.52 o
   0  20   0       21.96        0.00     35.02 o
   1  20   0      576.83      572.50     35.30 o
   2  20   0       51.41       32.95     26.71 o
   3  20   0     1330.67     1420.70     45.69 o
   4  20   0       19.46        0.00     25.64 o
   5  20   0        5.56        0.00     22.91 o
   6  20   0        6.07        0.00     25.07 o
   7  20   0        0.65        0.00     25.52 o
   8  20   0        2.31        0.00     30.20 o
   9  20   0       41.93        0.00     31.37 o
  10  20   0       23.84        0.00     33.46 o
  11  20   0       94.37       66.64     46.68 o
  12  20   0        0.44        0.00     45.43 o
  13  20   0      393.06      374.97     63.45 o
   1  21   0      444.45      503.96     35.08 o
   2  21   0      215.39      148.82     29.89 o
   3  21   0       68.79       61.91     29.06 o
   4  21   0      282.29      254.02     31.43 o
   5  21   0       11.55        0.00     28.67 o
   6  21   0      333.21      326.34     35.02 o
   7  21   0       41.85       70.30     32.74 o
   8  21   0      206.11      147.89     36.56 o
   9  21   0       59.20        0.00     44.70 o
  10  21   0       48.36        0.00     46.89 o
  11  21   0       63.28       18.52     46.24 o
  12  21   0        4.54       14.86     55.59 o
   0  22   0       12.74        6.05     39.41 o
   1  22   0      317.62      257.84     33.84 o
   2  22   0       15.91        0.00     28.47 o
   3  22   0      113.79        2.55     29.15 o
   4  22   0       26.24        4.40     29.87 o
   5  22   0       49.41        8.66     30.84 o
   6  22   0        0.06        0.00     35.90 o
   7  22   0      193.98      189.34     51.39 o
   8  22   0       27.60        0.00     43.61 o
   9  22   0       17.51        0.00     80.07 o
  10  22   0      203.06      361.70     63.68 o
   1  23   0       27.64       24.53     31.36 o
   2  23   0       19.14        0.00     32.57 o
   3  23   0        6.86        0.00     31.76 o
   4  23   0      399.92      486.00     45.41 o
   5  23   0      413.21      526.23     46.64 o
   6  23   0      291.55      308.83     47.11 o
   7  23   0      568.58      736.07     64.96 o
   8  23   0       58.13        0.00     55.41 o
   9  23   0      168.04       49.19     58.19 o
   0  24   0      316.78      222.01     63.86 o
   1  24   0       39.77        0.00     38.43 o
   2  24   0      324.04      271.89     44.64 o
   3  24   0        9.53        0.00     40.70 o
   4  24   0        6.37        0.00     43.55 o
   5  24   0      161.49      150.42     55.19 o
   6  24   0        5.07        0.00     54.24 o
   7  24   0      242.89      276.49     80.70 o
   1  25   0       64.29       89.52     42.58 o
   2  25   0        7.62        0.00     39.92 o
   3  25   0       16.85       27.99     44.47 o
   4  25   0       17.48       70.05     45.99 o
 -21   1   1       41.82      103.96     68.00 o
 -20   1   1        0.98        0.00     63.44 o
 -19   1   1      491.18      509.50     39.62 o
 -18   1   1     1236.12     1214.52     49.65 o
 -17   1   1       31.04       32.51     24.49 o
 -16   1   1     1211.23     1225.69     33.98 o
 -15   1   1     1078.61     1235.40     27.28 o
 -14   1   1     1131.99     1065.60     20.72 o
 -13   1   1      954.46      910.76     17.94 o
 -12   1   1      155.45      248.18     11.41 o
 -11   1   1        3.44        0.00      8.11 o
 -10   1   1       44.15       82.55      7.53 o
  -9   1   1     2319.05     2711.47     23.61 o
  -8   1   1     2474.25     2448.19     21.18 o
  -7   1   1       58.99       70.60      5.38 o
  -6   1   1     1857.62     1623.22     13.34 o
  -5   1   1     2919.24     3051.75     21.06 o
  -4   1   1    28656.20    27357.93    177.44 o
  -3   1   1    18864.62    21677.76    150.80 o
  -2   1   1     9679.73     5815.96    128.04 o
   2   1   1     1190.33     1736.13     30.29 o
   3   1   1     7896.94    10367.93     64.16 o
   4   1   1    43147.88    44609.80    278.04 o
   5   1   1      695.07      557.27      9.03 o
   6   1   1     5236.03     4360.85     31.98 o
   7   1   1     3742.93     2762.59     24.58 o
   8   1   1     1502.02     1473.59     16.64 o
   9   1   1     2276.08     2723.18     26.02 o
  10   1   1      836.57      933.05     15.13 o
  11   1   1       29.98       34.84      9.49 o
  12   1   1        9.74        0.00      9.99 o
  13   1   1        9.85        0.00     11.26 o
  14   1   1       76.69       98.04     15.07 o
  15   1   1      200.84      283.39     19.39 o
  16   1   1     2730.62     2716.78     50.26 o
  17   1   1      364.61      428.68     32.26 o
  18   1   1      938.71      980.83     48.97 o
  19   1   1      204.75      307.76     38.35 o
  20   1   1      735.65      829.74     78.01 o
 -21   2   1       17.18        0.00     55.28 o
 -20   2   1       46.65       13.57     39.05 o
 -19   2   1       18.70        9.34     30.82 o
 -18   2   1      199.22      298.46     34.95 o
 -17   2   1      110.83      106.51     39.80 o
 -16   2   1      871.71      869.68     28.65 o
 -15   2   1      992.53     1074.88     27.13 o
 -14   2   1     1123.95     1036.49     21.61 o
 -13   2   1      127.09      122.71     12.53 o
 -12   2   1      279.64      247.11     10.77 o
 -11   2   1     1467.01     1211.77     16.80 o
 -10   2   1      404.14      457.27     10.00 o
  -9   2   1     1766.89     2449.78     21.30 o
  -8   2   1      288.83      395.15      8.12 o
  -7   2   1     1497.89     1378.83     13.19 o
  -6   2   1       22.46      161.04      7.43 o
  -5   2   1    27211.61    24734.80    168.78 o
  -4   2   1     5584.65     4275.91     34.71 o
  -3   2   1    73063.62    79460.95    630.24 o
  -2   2   1      995.23     1080.56     10.85 o
  -1   2   1    40164.75    32355.60    986.91 o
   0   2   1      350.16      156.42     20.62 o
   1   2   1    44754.18    38484.09   1136.60 o
   2   2   1    20710.92    25020.90    148.25 o
   3   2   1   114276.56   112687.45    685.16 o
   4   2   1     7066.46     5497.61     37.18 o
   5   2   1      837.69     1251.49     13.04 o
   6   2   1     4847.33     4743.16     35.27 o
   7   2   1      121.44       98.68      6.35 o
   8   2   1      330.32      389.86      9.33 o
   9   2   1     1445.55     1284.63     15.70 o
  10   2   1       82.80       94.18      8.71 o
  11   2   1       96.39      103.71     10.12 o
  12   2   1        0.09        0.00     10.01 o
  13   2   1      324.25      280.18     13.95 o
  14   2   1     1839.35     1969.27     30.23 o
  15   2   1        1.76        4.51     17.52 o
  16   2   1       19.31       40.59     21.57 o
  17   2   1     1201.16     1246.46     41.72 o
  18   2   1      420.61      458.92     39.67 o
  19   2   1        6.66       10.08     32.22 o
  20   2   1       96.29      163.68     60.89 o
 -21   3   1       11.05        0.15     63.07 o
 -20   3   1       41.51       69.40     37.55 o
 -19   3   1        0.03        0.00     29.92 o
 -18   3   1       23.70       88.61     30.61 o
 -17   3   1      138.96      161.08     28.19 o
 -16   3   1      128.48      106.29     20.72 o
 -15   3   1       10.82        0.00     17.61 o
 -14   3   1     1917.24     1734.67     27.07 o
 -13   3   1     1188.40     1209.15     24.07 o
 -12   3   1      961.24     1058.43     17.70 o
 -11   3   1      160.89      192.09      9.78 o
 -10   3   1       40.15       23.78      7.41 o
  -9   3   1     2595.43     2742.52     25.22 o
  -8   3   1      405.31      600.75     10.05 o
  -7   3   1     3899.54     4028.70     33.97 o
  -6   3   1    40218.12    42726.91    313.11 o
  -5   3   1    11726.01    11936.75     90.87 o
  -4   3   1     2416.74     1811.75     16.77 o
  -3   3   1     1396.51     1817.35     16.26 o
  -2   3   1    43696.25    43236.96    264.13 o
  -1   3   1     9287.37     6335.43     40.73 o
   0   3   1     8179.72    13199.93     89.02 o
   1   3   1    17589.51    20518.77    129.04 o
   2   3   1    70569.34    69343.16    430.64 o
   3   3   1     5321.38     4271.07     29.05 o
   4   3   1     7875.10     8189.56     56.54 o
   5   3   1      787.07     1015.43     11.44 o
   6   3   1    20873.46    25325.47    164.39 o
   7   3   1     4821.56     4176.31     31.70 o
   8   3   1     1827.08     2389.64     21.10 o
   9   3   1     2850.48     3020.28     28.44 o
  10   3   1       29.14       35.61      7.25 o
  11   3   1      198.48      333.36     11.93 o
  12   3   1      190.35      264.95     12.43 o
  13   3   1      235.87      282.84     13.53 o
  14   3   1     2367.91     2580.71     36.36 o
  15   3   1      347.27      252.00     21.97 o
  16   3   1      588.62      696.43     30.11 o
  17   3   1      128.05      223.67     29.22 o
  18   3   1      323.61      354.65     37.87 o
  19   3   1       39.37       92.17     39.42 o
  20   3   1       67.85      163.70     61.07 o
 -21   4   1       26.85       18.38     56.33 o
 -20   4   1        0.98        0.00     37.97 o
 -19   4   1       18.90       23.52     29.87 o
 -18   4   1       11.92        0.00     28.51 o
 -17   4   1        7.84       15.48     22.68 o
 -16   4   1       20.00       18.02     23.70 o
 -15   4   1       34.39        0.00     16.05 o
 -14   4   1      108.76      198.10     18.18 o
 -13   4   1     1272.13     1151.61     20.23 o
 -12   4   1       47.60        2.63     12.55 o
 -11   4   1     3792.54     4188.67     38.46 o
 -10   4   1     4546.78     4992.79     43.39 o
  -9   4   1      435.98      665.71     11.57 o
  -8   4   1       27.65        0.00      5.49 o
  -7   4   1     3320.54     3446.07     32.13 o
  -6   4   1     2131.59     3173.85     29.11 o
  -5   4   1     6405.81     4464.67     37.43 o
  -4   4   1     1954.31      933.03     10.76 o
  -3   4   1       33.08       13.07      3.54 o
  -2   4   1    47233.44    54717.60    324.97 o
  -1   4   1      512.65      663.27      7.53 o
   0   4   1    54968.66    58606.54    347.34 o
   1   4   1    18306.01    19500.81    120.49 o
   2   4   1    10574.49    14937.46     97.76 o
   3   4   1    18354.17    14731.21     99.21 o
   4   4   1     1530.92      685.84      9.66 o
   5   4   1    11646.94    13476.21     93.76 o
   6   4   1     1664.77     2163.22     19.78 o
   7   4   1      457.58      519.30      9.49 o
   8   4   1     1823.23     1514.45     16.18 o
   9   4   1       55.71       56.42      8.10 o
  10   4   1      161.60      227.74     12.80 o
  11   4   1      921.29      929.27     17.62 o
  12   4   1      427.21      332.09     14.09 o
  13   4   1       23.00        0.00     12.14 o
  14   4   1     1304.66     1377.50     28.91 o
  15   4   1       10.02        0.00     19.05 o
  16   4   1      542.28      523.19     28.45 o
  17   4   1      453.36      664.09     34.55 o
  18   4   1      168.25      227.04     35.49 o
  19   4   1      113.86      168.75     40.24 o
  20   4   1       89.93      143.48     48.68 o
 -20   5   1       80.23       29.04     35.47 o
 -19   5   1       36.42       68.50     34.92 o
 -18   5   1      220.18      219.72     29.51 o
 -17   5   1      182.29      149.64     27.00 o
 -16   5   1      279.23      397.35     24.98 o
 -15   5   1      231.22      251.78     20.11 o
 -14   5   1      274.62      306.12     18.95 o
 -13   5   1       46.51        0.00     12.04 o
 -12   5   1       37.32        0.00     13.41 o
 -11   5   1     1155.04     1079.20     19.98 o
 -10   5   1      584.51      438.94     11.78 o
  -9   5   1     1682.33     2055.05     21.17 o
  -8   5   1     1951.80     2013.22     19.42 o
  -7   5   1     2132.85     2704.86     25.41 o
  -6   5   1      444.72      486.52      9.24 o
  -5   5   1    32549.36    35344.38    232.70 o
  -4   5   1     1882.65     1211.76     12.77 o
  -3   5   1     7329.35     9956.02     70.22 o
  -2   5   1     5167.51     3758.83     27.98 o
  -1   5   1     4233.68     4578.56     32.30 o
   0   5   1     1718.18     1215.05     11.73 o
   1   5   1     1037.02      910.25     10.15 o
   3   5   1    18097.85    17662.32    118.27 o
   4   5   1      908.05      751.03     10.76 o
   5   5   1     3672.05     4970.08     38.54 o
   6   5   1     2266.63     2256.11     21.39 o
   7   5   1        0.28       15.77      6.05 o
   8   5   1     4356.85     4191.47     33.42 o
   9   5   1      291.57      319.17      9.02 o
  10   5   1     1868.82     1694.27     21.40 o
  11   5   1       77.97      125.04     13.59 o
  12   5   1      178.58      169.32     16.75 o
  13   5   1     1028.15     1051.26     22.26 o
  14   5   1      173.66      178.58     18.79 o
  15   5   1       15.23        0.00     19.03 o
  16   5   1      648.66      652.28     29.91 o
  17   5   1      177.11      240.17     29.78 o
  18   5   1       94.18      129.63     29.95 o
  19   5   1      563.26      508.26     46.95 o
  20   5   1       42.54       38.73     38.70 o
 -20   6   1       59.37        4.81     53.12 o
 -19   6   1       61.72      142.27     35.06 o
 -18   6   1       39.58       20.59     26.24 o
 -17   6   1      155.92       88.19     22.08 o
 -16   6   1      375.70      546.94     26.44 o
 -15   6   1        5.29        0.00     16.25 o
 -14   6   1       19.97        0.00     24.20 o
 -13   6   1       19.73        2.15     14.14 o
 -12   6   1      431.13      405.53     24.03 o
 -11   6   1        0.08        0.00     14.21 o
 -10   6   1       25.88       52.38      9.35 o
  -9   6   1     1437.79     1564.59     20.30 o
  -8   6   1      503.75      546.62     11.27 o
  -7   6   1       11.93       68.14      9.48 o
  -6   6   1        0.03        8.00      5.92 o
  -5   6   1      438.69      244.55      7.04 o
  -4   6   1     8511.98     7482.49     56.35 o
  -3   6   1    14210.88    14800.25    100.26 o
  -2   6   1     2624.61     2114.43     18.77 o
  -1   6   1    29811.65    27897.11    188.82 o
   0   6   1      131.02       75.09      5.76 o
   1   6   1      136.02       85.15      6.02 o
   2   6   1     2203.07     3211.92     26.43 o
   3   6   1     1695.37     3281.78     27.68 o
   4   6   1      600.24     1066.86     15.04 o
   5   6   1       76.60      134.37      7.49 o
   6   6   1     1179.74     1402.07     15.64 o
   7   6   1      830.86      856.72     13.06 o
   8   6   1      747.79      599.25     11.47 o
   9   6   1      160.25      286.32      9.85 o
  10   6   1      187.85      200.28     13.21 o
  11   6   1      219.82      228.16     12.88 o
  12   6   1      334.80      355.84     17.44 o
  13   6   1       77.96       32.66     16.45 o
  14   6   1       93.20       42.56     17.45 o
  15   6   1       27.97        0.00     20.26 o
  16   6   1       26.96       88.00     22.92 o
  17   6   1      386.10      488.21     32.60 o
  18   6   1      145.44      139.04     36.35 o
  19   6   1       10.75        5.06     35.91 o
  20   6   1      393.64      400.63     48.90 o
 -20   7   1      345.23      296.26     61.62 o
 -19   7   1      111.76      194.92     33.28 o
 -18   7   1       86.61       90.20     26.99 o
 -17   7   1      146.16      164.61     22.90 o
 -16   7   1       39.91       51.98     20.37 o
 -15   7   1       57.03       72.43     19.97 o
 -14   7   1      519.97      629.23     21.90 o
 -13   7   1       15.53        0.00     14.07 o
 -12   7   1       13.02        0.00     17.00 o
 -11   7   1      934.97      980.85     20.02 o
 -10   7   1       48.66       67.74     10.66 o
  -9   7   1     7240.68     6814.63     54.11 o
  -8   7   1      850.43     1247.33     16.24 o
  -7   7   1     1841.69     1757.11     19.70 o
  -6   7   1     3505.96     4047.57     33.17 o
  -5   7   1     3515.57     3870.56     33.12 o
  -4   7   1      397.81      375.08     10.25 o
  -3   7   1     3065.78     2536.94     23.57 o
  -2   7   1     1241.67     2970.65     26.40 o
  -1   7   1    19645.38    20041.36    138.46 o
   0   7   1     7418.94     7831.80     59.72 o
   1   7   1      882.28      680.89     12.33 o
   2   7   1      501.04      894.50     14.30 o
   3   7   1    12927.71    12533.59     91.79 o
   4   7   1      271.42      350.68      9.74 o
   5   7   1     2742.96     3242.84     28.83 o
   6   7   1     2095.47     1956.31     19.59 o
   7   7   1      742.35     1277.25     16.29 o
   8   7   1      472.39      419.39     10.51 o
   9   7   1      410.04      471.54     12.79 o
  10   7   1      797.36     1017.89     17.33 o
  11   7   1       95.25       60.42     13.12 o
  12   7   1      144.24      171.04     14.05 o
  13   7   1      152.81      149.41     18.04 o
  14   7   1      306.07      316.68     20.87 o
  15   7   1      177.76      161.63     22.75 o
  16   7   1       17.03       98.25     23.73 o
  17   7   1       57.78       31.18     25.62 o
  18   7   1      151.06      103.15     33.05 o
  19   7   1       38.40       96.57     48.78 o
  20   7   1      452.93      442.97     45.71 o
 -20   8   1       52.52       34.28     78.84 o
 -19   8   1       10.35        6.25     41.85 o
 -18   8   1       39.40       27.94     26.05 o
 -17   8   1       70.81       61.51     21.23 o
 -16   8   1       32.44        0.00     19.79 o
 -15   8   1       21.80        0.00     18.99 o
 -14   8   1       19.90        0.00     14.92 o
 -13   8   1      445.93      459.94     22.78 o
 -12   8   1        3.85        0.00     18.97 o
 -11   8   1       45.64        0.00     20.53 o
 -10   8   1      146.81      135.23     14.67 o
  -9   8   1        9.89        0.00      8.14 o
  -8   8   1      596.13      661.35     12.93 o
  -7   8   1      274.69      392.99      9.71 o
  -6   8   1     5825.73     6818.47     52.30 o
  -5   8   1       83.79      134.96      9.75 o
  -4   8   1     1076.90     1137.55     16.41 o
  -3   8   1      298.26      174.21      9.28 o
  -2   8   1      659.16      490.94     10.92 o
  -1   8   1      809.31      930.71     14.03 o
   0   8   1     3252.29     3357.42     30.80 o
   1   8   1     1259.63     1174.94     16.64 o
   2   8   1      511.42      622.83     12.50 o
   3   8   1      748.09     1109.69     16.06 o
   4   8   1       31.17        0.00      8.37 o
   5   8   1      712.44      802.98     14.70 o
   6   8   1      745.54     1191.69     16.72 o
   7   8   1      114.91      214.40      8.95 o
   8   8   1     1076.24      972.72     15.01 o
   9   8   1      538.93      547.53     13.16 o
  10   8   1      140.74       76.86     13.04 o
  11   8   1        4.08        0.00     12.39 o
  12   8   1      276.82      282.41     14.40 o
  13   8   1       78.88        5.71     16.77 o
  14   8   1      513.70      507.71     26.28 o
  15   8   1       11.86       28.47     21.38 o
  16   8   1      166.25      174.70     25.23 o
  17   8   1        0.82        0.00     25.08 o
  18   8   1       10.09        7.96     28.38 o
  19   8   1      630.02      572.32     42.39 o
 -19   9   1        5.92        0.00     42.25 o
 -18   9   1        8.44        0.00     34.78 o
 -17   9   1       27.45        0.00     27.47 o
 -16   9   1       10.15        9.76     34.14 o
 -15   9   1      207.50      237.78     23.87 o
 -14   9   1       35.80       24.88     19.46 o
 -13   9   1      795.96      857.98     24.15 o
 -12   9   1     1235.43     1234.15     25.21 o
 -11   9   1      872.55      886.02     20.08 o
 -10   9   1     2627.48     2734.82     41.09 o
  -9   9   1      216.21      251.92     10.36 o
  -8   9   1      199.44      252.28      9.96 o
  -7   9   1      961.64      859.85     14.79 o
  -6   9   1       97.21      122.86      9.03 o
  -5   9   1     1342.56     1304.32     18.62 o
  -4   9   1     1964.04     2276.98     25.95 o
  -3   9   1    10248.66    13090.69    114.93 o
  -2   9   1     4683.33     5410.22     44.26 o
  -1   9   1     1619.44     2853.90     26.82 o
   0   9   1     1558.36     1758.52     21.15 o
   1   9   1    18593.24    18440.51    137.48 o
   2   9   1      546.26      535.04     12.60 o
   3   9   1     6299.19     7058.01     58.21 o
   4   9   1      178.83      162.33     10.42 o
   5   9   1      832.95      832.50     15.74 o
   6   9   1     1170.91     1500.90     20.26 o
   7   9   1        2.61        0.00      9.15 o
   8   9   1      455.36      401.28     12.51 o
   9   9   1     1365.25     1544.03     20.98 o
  10   9   1       52.37        1.39     11.35 o
  11   9   1       27.13        0.00     11.60 o
  12   9   1      247.43      203.94     15.65 o
  13   9   1      660.54      667.98     24.38 o
  14   9   1      112.12       69.80     21.98 o
  15   9   1      227.47      249.35     25.52 o
  16   9   1        0.97        0.00     31.88 o
  17   9   1      302.73      370.38     32.01 o
  18   9   1       10.35        8.32     28.34 o
  19   9   1      121.65      127.66     49.47 o
 -19  10   1      217.22      155.68     47.97 o
 -18  10   1      628.36      726.71     50.53 o
 -17  10   1       90.91       33.30     32.92 o
 -16  10   1       69.18       13.63     20.72 o
 -15  10   1       77.85      101.38     21.51 o
 -14  10   1      656.29      710.04     30.55 o
 -13  10   1     1450.03     1543.58     31.85 o
 -12  10   1      490.98      506.24     20.57 o
 -11  10   1     1309.90     1347.56     23.28 o
 -10  10   1     1261.58     1246.01     22.56 o
  -9  10   1       71.63      111.64     11.17 o
  -8  10   1     1359.33     1445.68     20.93 o
  -7  10   1        5.80       19.73      9.97 o
  -6  10   1     1079.11     1256.54     19.46 o
  -5  10   1     1394.27     1254.01     19.47 o
  -4  10   1       31.40       12.09      9.12 o
  -3  10   1     2594.20     2203.75     27.34 o
  -2  10   1       11.02      158.95      9.94 o
  -1  10   1    19876.66    23312.87    158.90 o
   0  10   1     7856.19     9821.61     78.53 o
   1  10   1      975.32      704.96     15.40 o
   2  10   1      743.58     1138.55     18.51 o
   3  10   1     3727.62     4057.84     39.67 o
   4  10   1        0.03        0.00      8.71 o
   5  10   1     2219.97     2208.11     27.75 o
   6  10   1     1843.06     1980.55     26.46 o
   7  10   1        0.41        0.00     10.16 o
   8  10   1      975.10      968.74     18.52 o
   9  10   1      889.31      945.09     18.29 o
  10  10   1      561.83      597.53     18.20 o
  11  10   1        5.96        0.00     13.70 o
  12  10   1      465.93      423.19     21.12 o
  13  10   1      762.14      789.98     30.65 o
  14  10   1      651.39      705.13     30.92 o
  15  10   1      305.13      239.23     26.97 o
  16  10   1       15.56        0.00     29.30 o
  17  10   1       10.45        0.00     39.29 o
  18  10   1      627.84      785.20     41.26 o
  19  10   1      457.03      603.94     60.40 o
 -19  11   1        0.01        0.00     45.77 o
 -18  11   1       25.63        0.00     37.79 o
 -17  11   1        4.16        0.00     37.32 o
 -16  11   1       57.10        3.30     25.37 o
 -15  11   1        2.41        0.00     19.33 o
 -14  11   1       42.44        9.12     18.26 o
 -13  11   1       16.81        0.00     18.16 o
 -12  11   1      279.66      263.03     18.81 o
 -11  11   1       14.66        0.00     17.53 o
 -10  11   1     3559.67     3723.78     43.32 o
  -9  11   1       46.43       61.48     11.78 o
  -8  11   1      704.78      801.56     18.34 o
  -7  11   1      787.91      785.10     18.44 o
  -6  11   1     2942.42     3375.41     38.07 o
  -5  11   1     1270.55     1602.65     23.82 o
  -4  11   1        6.82       21.07     10.38 o
  -3  11   1      111.93      127.65     11.68 o
  -2  11   1        0.74        0.00      9.15 o
  -1  11   1       64.06       71.62      9.81 o
   0  11   1      129.74      204.59     11.77 o
   1  11   1     2981.14     3440.73     38.55 o
   2  11   1     1092.62     1303.53     20.84 o
   3  11   1     5128.87     5849.18     55.51 o
   4  11   1       13.67        0.00      8.63 o
   5  11   1      114.59      134.31     11.97 o
   6  11   1      202.62      196.52     13.48 o
   7  11   1      426.01      470.24     16.11 o
   8  11   1      193.76      256.16     14.30 o
   9  11   1      468.45      562.63     16.65 o
  10  11   1       37.74       26.63     13.94 o
  11  11   1        3.08        0.00     13.91 o
  12  11   1      532.20      525.45     24.99 o
  13  11   1       10.65        0.00     19.30 o
  14  11   1      218.85      280.45     24.30 o
  15  11   1       21.15        0.00     31.83 o
  16  11   1      283.44      258.74     30.01 o
  17  11   1       37.01       46.70     28.77 o
  18  11   1      709.84      961.93     58.57 o
 -18  12   1       57.59        1.42     43.08 o
 -17  12   1       54.15        0.00     42.23 o
 -16  12   1      733.16      756.35     35.62 o
 -15  12   1      501.81      477.52     27.80 o
 -14  12   1       80.92      112.63     22.74 o
 -13  12   1       96.69       90.52     22.57 o
 -12  12   1        0.29        0.00     18.62 o
 -11  12   1      513.26      489.10     21.39 o
 -10  12   1      725.10      719.03     20.18 o
  -9  12   1      348.69      307.29     14.70 o
  -8  12   1      228.25      163.48     13.34 o
  -7  12   1      138.56      176.84     13.71 o
  -6  12   1     5288.32     5374.70     54.88 o
  -5  12   1      555.42      599.90     16.99 o
  -4  12   1      304.75      373.45     15.54 o
  -3  12   1     3784.78     3565.38     39.31 o
  -2  12   1     3352.62     3006.27     32.97 o
  -1  12   1       14.66       45.57     10.35 o
   0  12   1      192.55      191.25     11.86 o
   1  12   1       16.98       54.55     10.85 o
   2  12   1     3679.16     3957.33     42.23 o
   3  12   1     1805.93     1958.94     28.59 o
   4  12   1      861.41     1061.81     22.77 o
   5  12   1        0.12        0.00     11.29 o
   6  12   1       40.52       14.75     12.74 o
   7  12   1     1545.23     1565.31     26.33 o
   8  12   1      336.92      449.65     17.04 o
   9  12   1      119.22      148.24     14.21 o
  10  12   1     2103.24     1971.04     29.11 o
  11  12   1      254.50      302.51     21.09 o
  12  12   1       79.63       65.63     23.63 o
  13  12   1      289.07      378.39     28.00 o
  14  12   1        0.25        0.00     26.33 o
  15  12   1      671.70      774.86     38.44 o
  16  12   1        0.02        0.00     26.22 o
  17  12   1      516.52      476.36     37.50 o
  18  12   1      202.58      272.32     60.98 o
 -18  13   1       68.23       27.68     43.17 o
 -17  13   1      596.33      731.84     95.48 o
 -16  13   1      383.19      366.82     40.55 o
 -15  13   1       15.39       22.65     26.14 o
 -14  13   1      161.72      188.88     25.12 o
 -13  13   1       38.19        0.00     22.08 o
 -12  13   1      653.03      709.13     31.50 o
 -11  13   1       75.72       81.68     19.87 o
 -10  13   1     2236.42     2393.20     38.13 o
  -9  13   1      350.02      327.19     16.85 o
  -8  13   1      518.13      720.98     20.46 o
  -7  13   1      221.34      239.55     15.76 o
  -6  13   1     1181.43     1162.47     24.65 o
  -5  13   1       14.37        0.00     12.65 o
  -4  13   1     4595.38     4615.66     54.44 o
  -3  13   1     1995.90     2161.19     29.92 o
  -2  13   1     1387.12     1516.41     24.16 o
  -1  13   1      540.14      614.49     16.80 o
   0  13   1      117.26       86.32     10.73 o
   1  13   1     2720.28     2665.93     31.75 o
   2  13   1      895.31      952.14     21.01 o
   3  13   1        4.13        0.00     12.12 o
   4  13   1     5539.02     5274.39     57.80 o
   5  13   1     1136.98     1043.84     23.58 o
   6  13   1      175.83      166.89     15.73 o
   7  13   1       47.83       42.13     14.32 o
   8  13   1     1601.09     1658.22     29.03 o
   9  13   1       58.32        1.30     14.82 o
  10  13   1     1389.87     1280.41     29.24 o
  11  13   1     1869.47     1808.36     42.72 o
  12  13   1     1158.99     1324.59     41.95 o
  13  13   1        0.03        1.49     26.59 o
  14  13   1      832.52      825.04     40.32 o
  15  13   1      270.89      312.79     35.40 o
  16  13   1       38.65        0.00     30.95 o
  17  13   1        0.76        0.00     30.27 o
  18  13   1       52.67       66.69     46.25 o
 -17  14   1       42.95        0.00     41.25 o
 -16  14   1       33.68       10.23     37.49 o
 -15  14   1       23.97       51.67     27.39 o
 -14  14   1       56.99       15.89     26.68 o
 -13  14   1       93.99       36.60     26.49 o
 -12  14   1       58.85       70.31     23.98 o
 -11  14   1      598.07      798.68     32.87 o
 -10  14   1      846.63      902.81     28.03 o
  -9  14   1     2201.18     2120.93     38.52 o
  -8  14   1     1363.71     1543.31     30.10 o
  -7  14   1       17.21        9.62     14.54 o
  -6  14   1      648.96      645.16     21.00 o
  -5  14   1      131.48      195.68     16.54 o
  -4  14   1     1723.51     1839.61     31.04 o
  -3  14   1       44.51       55.89     13.13 o
  -2  14   1      399.36      459.96     16.77 o
  -1  14   1      359.81      461.93     16.72 o
   0  14   1     1644.82     1480.35     26.24 o
   1  14   1       11.98       20.68     12.27 o
   2  14   1       17.35        0.77     12.63 o
   3  14   1      914.57      966.79     22.99 o
   4  14   1      366.14      362.46     18.05 o
   5  14   1      103.94      128.74     15.58 o
   6  14   1      402.31      576.64     20.86 o
   7  14   1      664.84      856.35     23.76 o
   8  14   1      712.28      817.69     24.94 o
   9  14   1      146.49      148.50     20.16 o
  10  14   1      104.00       74.79     19.77 o
  11  14   1        7.18        0.00     24.67 o
  12  14   1       97.86       24.85     30.08 o
  13  14   1       77.79      147.23     37.46 o
  14  14   1      275.63      235.75     31.95 o
  15  14   1      391.50      452.32     35.82 o
  16  14   1      545.04      637.53     41.58 o
  17  14   1      160.09      175.12     47.43 o
 -17  15   1      379.01      405.91     62.02 o
 -16  15   1      656.63      713.81     41.46 o
 -15  15   1       98.33       49.28     24.71 o
 -14  15   1      115.84       99.40     24.89 o
 -13  15   1       74.01       45.99     29.82 o
 -12  15   1        0.72        0.00     26.64 o
 -11  15   1        0.16        0.00     26.38 o
 -10  15   1        0.13        0.00     21.06 o
  -9  15   1       28.34        0.00     17.83 o
  -8  15   1      129.11      141.53     20.17 o
  -7  15   1       19.24        0.00     15.79 o
  -6  15   1      242.67      242.29     18.42 o
  -5  15   1      326.04      349.90     18.05 o
  -4  15   1        2.64        0.00     13.22 o
  -3  15   1        0.25       29.93     14.03 o
  -2  15   1     1010.33     1046.68     24.76 o
  -1  15   1      220.89      194.67     16.39 o
   0  15   1       19.83        0.00     11.13 o
   1  15   1      624.24      618.23     19.73 o
   2  15   1      116.58      119.36     15.18 o
   3  15   1        6.21        0.00     13.94 o
   4  15   1        0.03        0.00     14.94 o
   5  15   1      351.40      341.74     20.66 o
   6  15   1     1526.20     1405.16     31.03 o
   7  15   1      211.53      182.77     19.73 o
   8  15   1     1215.55     1274.29     35.31 o
   9  15   1      659.46      885.00     31.53 o
  10  15   1      942.55     1080.16     36.61 o
  11  15   1      911.34      906.07     42.20 o
  12  15   1      307.66      295.48     33.33 o
  13  15   1      555.64      449.46     36.58 o
  14  15   1        0.58        0.00     28.94 o
  15  15   1      481.47      521.81     41.08 o
  16  15   1      389.08      503.46     41.49 o
 -16  16   1       36.76        0.00     42.48 o
 -15  16   1        2.87        0.00     29.76 o
 -14  16   1        5.73        0.00     23.99 o
 -13  16   1      146.94      242.13     28.35 o
 -12  16   1      441.41      539.57     32.54 o
 -11  16   1      490.93      442.87     31.07 o
 -10  16   1      369.22      437.23     29.03 o
  -9  16   1      610.32      599.54     35.48 o
  -8  16   1       74.06        5.47     19.18 o
  -7  16   1      310.06      298.92     21.97 o
  -6  16   1      180.40      191.07     20.50 o
  -5  16   1      223.01      183.96     23.72 o
  -4  16   1      314.67      346.32     19.52 o
  -3  16   1      171.82      206.28     19.26 o
  -2  16   1      773.99      798.36     25.62 o
  -1  16   1      110.34       50.34     17.37 o
   0  16   1       15.87        0.00     14.68 o
   1  16   1       72.19       20.73     16.11 o
   2  16   1      808.01      820.99     25.14 o
   3  16   1      408.45      394.49     21.44 o
   4  16   1        6.22        0.00     15.04 o
   5  16   1        3.39        0.00     18.86 o
   6  16   1      105.46       36.64     20.80 o
   7  16   1      156.11       80.07     21.44 o
   8  16   1       10.96        0.00     20.67 o
   9  16   1        1.06        0.00     20.52 o
  10  16   1       43.01        0.00     26.19 o
  11  16   1      144.00      121.79     31.58 o
  12  16   1      171.10      173.94     32.45 o
  13  16   1        5.39        0.00     29.34 o
  14  16   1       99.54       46.75     31.65 o
  15  16   1        0.66        0.00     46.63 o
  16  16   1      101.95      144.64     36.30 o
 -15  17   1        4.87        0.00     31.43 o
 -14  17   1      216.01      213.08     33.95 o
 -13  17   1      189.77      146.91     44.66 o
 -12  17   1        7.70        2.23     25.68 o
 -11  17   1       28.52       78.04     26.64 o
 -10  17   1       28.90        5.67     24.38 o
  -9  17   1      680.90      576.97     29.47 o
  -8  17   1       34.88        0.00     19.41 o
  -7  17   1       62.67       37.74     21.62 o
  -6  17   1      138.21      167.61     21.83 o
  -5  17   1      219.22      110.65     21.08 o
  -4  17   1      440.04      474.04     27.83 o
  -3  17   1      208.85      188.61     24.08 o
  -2  17   1      673.25      675.21     27.23 o
  -1  17   1        4.83        0.00     16.56 o
   0  17   1      262.18      353.56     22.65 o
   1  17   1       69.72       41.18     18.22 o
   2  17   1      249.91      149.86     19.90 o
   3  17   1      337.57      300.15     24.32 o
   4  17   1      515.81      484.54     26.82 o
   5  17   1      457.24      505.70     26.32 o
   6  17   1      106.72       76.02     23.00 o
   7  17   1       37.24       45.37     23.74 o
   8  17   1        5.75        0.00     22.80 o
   9  17   1        6.98        0.00     24.95 o
  10  17   1        0.01        6.65     29.18 o
  11  17   1       13.51        0.00     32.04 o
  12  17   1        0.02       57.41     32.50 o
  13  17   1      190.82      165.75     36.70 o
  14  17   1        7.25        0.00     35.26 o
  15  17   1       10.24        0.00     50.82 o
 -15  18   1       53.95        0.00     48.89 o
 -14  18   1       20.48        0.00     35.57 o
 -13  18   1       11.07       11.89     34.40 o
 -12  18   1      136.66      145.31     36.16 o
 -11  18   1      248.52      189.26     36.67 o
 -10  18   1      318.66      236.60     33.27 o
  -9  18   1       22.47       24.97     26.11 o
  -8  18   1      636.81      537.07     31.55 o
  -7  18   1       36.67        2.66     21.49 o
  -6  18   1     1029.67     1016.96     35.64 o
  -5  18   1       36.53        5.38     22.27 o
  -4  18   1       24.24        0.00     22.13 o
  -3  18   1      802.81      802.22     33.31 o
  -2  18   1      472.61      379.62     27.05 o
  -1  18   1      148.03       84.12     24.20 o
   0  18   1       59.53        0.00     20.66 o
   1  18   1       46.77        5.21     22.39 o
   2  18   1      368.87      378.70     26.15 o
   3  18   1      342.64      222.77     23.82 o
   4  18   1        3.19        0.00     20.47 o
   5  18   1      177.28      161.81     23.14 o
   6  18   1       86.16       55.53     22.35 o
   7  18   1      109.27       91.66     24.51 o
   8  18   1       11.95        0.00     21.28 o
   9  18   1        0.21        0.00     30.07 o
  10  18   1       38.70        4.26     33.11 o
  11  18   1       62.30       19.04     33.98 o
  12  18   1       78.92       52.40     29.13 o
  13  18   1        8.73        0.00     28.43 o
  14  18   1      189.07      124.22     56.46 o
 -14  19   1       10.72        0.00     67.78 o
 -13  19   1      125.37       86.40     91.13 o
 -12  19   1        8.72       27.91     34.94 o
 -11  19   1       38.53       32.71     35.47 o
 -10  19   1      169.35      142.07     37.53 o
  -9  19   1        0.00        0.00     30.85 o
  -8  19   1        4.20        0.00     26.05 o
  -7  19   1       69.47       60.54     26.41 o
  -6  19   1        8.51        0.00     26.97 o
  -5  19   1      376.39      312.96     28.25 o
  -4  19   1       69.07       12.73     24.51 o
  -3  19   1       17.26       14.62     23.59 o
  -2  19   1      177.89      150.02     26.37 o
  -1  19   1      242.18      184.30     27.82 o
   0  19   1       15.84        0.00     23.62 o
   1  19   1      806.23      861.79     37.03 o
   2  19   1      298.42      181.48     26.64 o
   3  19   1       19.23        0.00     21.88 o
   4  19   1      446.03      567.83     29.76 o
   5  19   1      328.40      367.46     27.59 o
   6  19   1       66.38        0.00     22.99 o
   7  19   1       92.64       58.66     24.78 o
   8  19   1       84.75       66.14     25.77 o
   9  19   1       23.98        0.00     26.78 o
  10  19   1       40.65       83.83     30.94 o
  11  19   1      495.65      654.77     41.23 o
  12  19   1      111.39      116.76     46.65 o
  13  19   1       30.18        0.00     51.82 o
  14  19   1       19.49        0.00     51.63 o
 -13  20   1       28.63        0.00     49.58 o
 -12  20   1        3.20        0.00     43.67 o
 -11  20   1       14.62        0.00     43.98 o
 -10  20   1        0.55        0.00     34.94 o
  -9  20   1      176.04      114.15     34.37 o
  -8  20   1       19.18        0.00     30.17 o
  -7  20   1       10.27        0.00     26.91 o
  -6  20   1       18.60        0.00     24.43 o
  -5  20   1       51.98        0.00     24.65 o
  -4  20   1       91.96      132.76     31.26 o
  -3  20   1      342.58      397.69     32.78 o
  -2  20   1       66.46       42.09     27.26 o
  -1  20   1       98.21       24.81     26.00 o
   0  20   1        2.46        0.00     26.19 o
   1  20   1      384.63      472.92     33.70 o
   2  20   1       58.20        0.00     26.29 o
   3  20   1      155.28      112.55     28.58 o
   4  20   1      377.22      390.41     32.71 o
   5  20   1       12.57        0.00     22.85 o
   6  20   1       13.14        0.00     25.60 o
   7  20   1       87.04       77.13     25.81 o
   8  20   1        0.24        0.00     27.49 o
   9  20   1       19.45        0.00     28.41 o
  10  20   1        0.00        0.00     28.86 o
  11  20   1       17.82        0.00     42.99 o
  12  20   1       53.37       31.84     47.03 o
  13  20   1       11.71        0.00     52.39 o
 -12  21   1       40.62        0.00     53.44 o
 -11  21   1      126.28       96.00     48.29 o
 -10  21   1        5.06        0.00     45.29 o
  -9  21   1      199.06       62.96     47.87 o
  -8  21   1       30.18       46.21     33.75 o
  -7  21   1      423.63      403.56     44.22 o
  -6  21   1      652.56      567.18     43.71 o
  -5  21   1       19.02        0.00     42.08 o
  -4  21   1       70.17       40.61     28.26 o
  -3  21   1       99.51       20.00     27.89 o
  -2  21   1       49.11        0.00     26.91 o
  -1  21   1       51.65       27.99     27.68 o
   0  21   1       22.41        0.00     26.83 o
   1  21   1       40.66        7.53     27.19 o
   2  21   1        1.25        0.00     26.81 o
   3  21   1      251.42      209.00     31.75 o
   4  21   1       12.90        0.00     27.57 o
   5  21   1       12.51        0.00     34.24 o
   6  21   1        0.97        0.00     29.84 o
   7  21   1       48.81       12.61     32.07 o
   8  21   1       13.35        0.00     31.58 o
   9  21   1        1.07        0.00     45.60 o
  10  21   1       36.41       39.77     51.21 o
  11  21   1       51.33        0.00     47.24 o
 -10  22   1        1.27        0.00     53.32 o
  -9  22   1       96.80       40.63     54.78 o
  -8  22   1       17.03        0.00     46.56 o
  -7  22   1       34.64        0.00     44.21 o
  -6  22   1       54.39        0.00     36.99 o
  -5  22   1      207.37      165.70     33.54 o
  -4  22   1      286.97      223.78     33.15 o
  -3  22   1        5.61        0.00     27.74 o
  -2  22   1        2.37        0.00     26.83 o
  -1  22   1       53.16       54.43     29.10 o
   0  22   1     1155.25     1253.93     46.84 o
   1  22   1       74.38        0.00     28.86 o
   2  22   1       39.38        0.00     28.04 o
   3  22   1      119.40       95.28     30.36 o
   4  22   1      533.68      578.19     38.74 o
   5  22   1       79.59        0.00     30.56 o
   6  22   1       12.45        0.00     34.14 o
   7  22   1       17.87        0.00     37.40 o
   8  22   1      151.53       47.55     48.61 o
   9  22   1       98.75       63.42     67.44 o
  10  22   1       30.06        0.00     51.80 o
  -9  23   1        4.00        0.00     57.58 o
  -8  23   1       61.10       74.16     58.52 o
  -7  23   1        4.08        0.00     46.74 o
  -6  23   1       59.65       18.27     39.92 o
  -5  23   1       39.65       24.53     39.96 o
  -4  23   1       93.90       45.49     37.40 o
  -3  23   1        1.32        0.00     31.67 o
  -2  23   1      486.85      437.64     43.68 o
  -1  23   1        0.56        0.00     29.01 o
   0  23   1        0.56        0.00     29.71 o
   1  23   1       23.18        0.00     29.55 o
   2  23   1      131.26       80.47     31.82 o
   3  23   1       59.96        8.91     33.22 o
   4  23   1       50.04       12.42     36.02 o
   5  23   1      176.09      153.24     39.15 o
   6  23   1      233.26      245.58     44.80 o
   7  23   1      115.19      101.18     51.46 o
   8  23   1        8.08       26.19     57.91 o
   9  23   1      285.69      275.90     66.55 o
  -7  24   1       66.96       89.07     51.79 o
  -6  24   1       40.49        0.00     47.05 o
  -5  24   1      443.62      372.65     48.68 o
  -4  24   1        5.67        0.00     51.12 o
  -3  24   1      139.70       83.75     44.84 o
  -2  24   1        9.25        0.00     37.49 o
  -1  24   1        0.27        0.00     37.45 o
   0  24   1      126.99       50.76     40.28 o
   1  24   1      289.29      299.64     44.39 o
   2  24   1       50.45        0.00     46.89 o
   3  24   1       26.80        0.00     41.35 o
   4  24   1       12.83        0.00     40.00 o
   5  24   1       39.65        0.00     46.57 o
   6  24   1        4.91        0.00     55.88 o
   7  24   1      457.97      563.67     73.65 o
  -4  25   1      169.16      311.96     49.43 o
  -3  25   1        4.38        0.00     42.97 o
  -2  25   1        0.11        0.00     44.19 o
  -1  25   1       59.24       45.32     40.66 o
   0  25   1        9.83        0.00     39.80 o
   1  25   1       19.87        0.00     38.56 o
   2  25   1       52.97       43.09     41.71 o
   3  25   1        6.19        0.00     41.52 o
   4  25   1      344.18      456.70     53.01 o
 -21   0   2       70.98       82.78     82.78 o
 -20   0   2       49.94       98.26     47.30 o
 -19   0   2       16.34       77.37     56.17 o
 -18   0   2      351.79      464.92     52.08 o
 -17   0   2      675.84      525.27     45.93 o
 -16   0   2      641.46      829.92     50.20 o
 -15   0   2     2566.96     2684.14     52.15 o
 -14   0   2      483.78      542.61     22.30 o
 -13   0   2     4997.92     5413.76     69.05 o
 -12   0   2       30.96       22.43     13.51 o
 -11   0   2     5585.05     5558.16     68.27 o
 -10   0   2       19.92       71.08     10.09 o
  -9   0   2     2203.35     2015.08     26.82 o
  -8   0   2     2194.21     2605.55     29.44 o
  -7   0   2     3872.73     3970.15     39.09 o
  -5   0   2    19077.89    17014.92    147.01 o
  -4   0   2   122079.67   131519.14   1118.12 o
  -3   0   2    70711.42    72353.27    624.98 o
  -2   0   2     2478.43     3413.92    147.35 o
   1   0   2     8303.32     5546.20    175.41 o
   2   0   2     2568.92     1250.63     14.95 o
   3   0   2      628.05      283.56      7.01 o
   4   0   2    51619.72    53712.73    492.90 o
   5   0   2      139.00      124.92      6.93 o
   6   0   2     3780.35     4247.99     41.81 o
   7   0   2      377.09      578.11     16.13 o
   8   0   2     8026.69     7419.64     81.32 o
   9   0   2     4353.50     4189.60     51.21 o
  10   0   2       36.52        0.00     11.45 o
  11   0   2      637.99      674.57     21.70 o
  12   0   2       14.51        3.08     15.02 o
  13   0   2       32.07        4.64     16.87 o
  14   0   2      800.96      633.73     30.17 o
  15   0   2        0.42        0.00     24.72 o
  16   0   2      217.87      280.58     35.29 o
  17   0   2      709.79      637.55     52.70 o
  18   0   2       63.77       56.04     63.07 o
  19   0   2        1.05        4.73     48.24 o
  20   0   2       83.01       53.22     88.69 o
 -21   1   2      120.09       57.72     58.33 o
 -20   1   2       75.47       48.10     37.66 o
 -19   1   2        1.07        0.00     29.73 o
 -18   1   2      113.93       97.50     30.27 o
 -17   1   2        1.49        0.00     25.13 o
 -16   1   2      355.76      340.52     23.57 o
 -15   1   2      785.19      872.79     23.95 o
 -14   1   2       46.69       14.23     12.12 o
 -13   1   2      338.64      391.40     13.32 o
 -12   1   2      120.53      131.52     10.54 o
 -11   1   2      510.95      527.53     11.51 o
 -10   1   2       84.46       81.39      7.13 o
  -9   1   2     5866.83     7286.68     51.39 o
  -8   1   2     1472.28     1526.18     14.47 o
  -7   1   2    12129.38    12714.12     80.51 o
  -6   1   2     1485.80     1670.64     13.67 o
  -5   1   2    10831.52    11675.78     75.59 o
  -4   1   2     1217.99      942.81      8.92 o
  -3   1   2    34997.25    36364.02    280.39 o
  -2   1   2      670.31      584.85     12.68 o
  -1   1   2       67.54       13.17      2.33 o
   1   1   2     3241.62     2796.11     73.64 o
   2   1   2     6444.31     5548.11     37.39 o
   3   1   2     4725.31     5906.01     38.49 o
   4   1   2       57.53       80.46      4.33 o
   5   1   2    18165.42    19466.07    123.40 o
   6   1   2    12517.01    14346.94     99.67 o
   7   1   2      830.51      690.62     11.39 o
   8   1   2     5666.68     6362.87     51.79 o
   9   1   2      849.64     1150.41     16.00 o
  10   1   2        3.92        0.00      8.62 o
  11   1   2     1597.89     1583.46     21.74 o
  12   1   2      266.97      221.49     12.73 o
  13   1   2      729.79      830.00     18.58 o
  14   1   2     1434.58     1396.25     27.61 o
  15   1   2     1211.93     1164.17     29.01 o
  16   1   2      711.68      811.32     31.66 o
  17   1   2       30.88        0.00     27.18 o
  18   1   2       14.00        0.00     30.71 o
  19   1   2      108.28      122.57     36.62 o
  20   1   2      274.27      391.36     68.25 o
 -21   2   2       54.11        0.00     57.16 o
 -20   2   2      141.13      105.77     39.31 o
 -19   2   2       45.16       52.92     30.80 o
 -18   2   2       77.55      115.10     29.88 o
 -17   2   2      100.64       84.31     26.80 o
 -16   2   2       44.00       36.13     18.45 o
 -15   2   2     2104.62     2143.54     36.58 o
 -14   2   2        0.75        0.00     12.19 o
 -13   2   2      757.18      772.48     17.03 o
 -12   2   2      682.89      589.20     13.98 o
 -11   2   2       32.69       19.31      9.40 o
 -10   2   2      941.36      976.16     13.96 o
  -9   2   2     5327.48     5418.74     41.98 o
  -8   2   2     5076.95     5669.16     42.95 o
  -7   2   2     6578.85     6559.80     51.09 o
  -6   2   2    18522.16    20875.01    139.60 o
  -5   2   2    23344.96    21497.46    162.07 o
  -4   2   2    12064.44    11063.36     94.01 o
  -3   2   2    15270.49    15860.01    143.16 o
  -2   2   2      498.29     1411.54     20.62 o
  -1   2   2    16159.97     9524.78    188.66 o
   0   2   2      140.22      509.61     22.26 o
   1   2   2      506.18     1060.35     18.92 o
   2   2   2      896.18     1890.50     13.89 o
   3   2   2    16830.30    16282.97     99.25 o
   4   2   2      320.33      385.91      6.32 o
   5   2   2      480.04      429.34      7.87 o
   6   2   2    17290.58    18315.84    122.75 o
   7   2   2      109.10      202.77      7.90 o
   8   2   2     2568.98     2986.78     27.23 o
   9   2   2       92.90      140.01      8.26 o
  10   2   2       84.27      128.76      9.68 o
  11   2   2      289.80      285.47     12.21 o
  12   2   2       32.51       12.43     10.74 o
  13   2   2      399.79      454.37     15.63 o
  14   2   2      382.22      385.74     18.75 o
  15   2   2      238.21      212.98     20.07 o
  16   2   2      323.06      331.59     26.05 o
  17   2   2      730.34      760.81     37.00 o
  18   2   2      107.21      128.95     35.54 o
  19   2   2       83.36       97.95     45.20 o
  20   2   2      185.64      185.27     62.71 o
 -21   3   2       87.64        4.14     53.99 o
 -20   3   2       47.48       61.69     35.95 o
 -19   3   2      144.75      133.33     32.06 o
 -18   3   2     1092.19     1271.54     48.05 o
 -17   3   2     1043.03     1089.91     36.08 o
 -16   3   2      488.12      625.79     26.36 o
 -15   3   2       83.07       94.52     17.42 o
 -14   3   2       19.55       20.24     13.00 o
 -13   3   2     1614.91     1596.23     24.28 o
 -12   3   2     1340.22     1485.46     18.63 o
 -11   3   2     3274.33     2860.54     26.59 o
 -10   3   2     2342.67     1845.66     18.85 o
  -9   3   2      191.16      347.72     10.76 o
  -8   3   2    10758.02    11279.14     90.60 o
  -7   3   2      836.55     1355.92     18.55 o
  -6   3   2     4575.88     5695.09     53.05 o
  -5   3   2    10117.43    11951.54    106.57 o
  -4   3   2     1436.18     2260.86     27.47 o
  -3   3   2     6695.82     6721.39     49.20 o
  -2   3   2    21378.87    19266.44    119.20 o
  -1   3   2   105196.21   111430.39    660.43 o
   0   3   2      734.84     1180.88     10.00 o
   1   3   2    46905.83    48899.89    310.95 o
   2   3   2    17503.34    15434.92     96.07 o
   4   3   2      100.51      179.02      6.73 o
   5   3   2     2791.59     2460.22     20.72 o
   6   3   2      316.03      399.93      9.79 o
   7   3   2      259.20      231.96      7.94 o
   8   3   2      510.53      564.41     11.16 o
   9   3   2      898.34      960.42     14.89 o
  10   3   2        9.05        1.13      9.35 o
  11   3   2       10.33        0.00     10.82 o
  12   3   2       96.56       48.09     11.18 o
  13   3   2      283.86      247.33     13.86 o
  14   3   2      766.75      804.34     22.55 o
  15   3   2       86.78      113.05     18.86 o
  16   3   2     1506.14     1581.19     39.99 o
  17   3   2     1575.45     1599.03     50.34 o
  18   3   2      946.24      982.94     49.99 o
  19   3   2      114.63      100.15     63.56 o
  20   3   2      925.71     1098.91    131.07 o
 -21   4   2       14.89        0.00     35.00 o
 -20   4   2        0.65        0.00     38.23 o
 -19   4   2       36.25       50.61     29.91 o
 -18   4   2      231.97      240.87     31.46 o
 -17   4   2       92.83       70.95     22.87 o
 -16   4   2      388.63      547.69     26.17 o
 -15   4   2      254.99      198.72     18.64 o
 -14   4   2     1140.24      978.89     25.83 o
 -13   4   2      863.14      962.22     22.98 o
 -12   4   2        0.08        0.00     13.39 o
 -11   4   2       76.60       51.43     11.35 o
 -10   4   2     4673.61     4875.30     49.13 o
  -9   4   2     4428.99     4384.64     49.16 o
  -8   4   2     2379.91     2397.99     27.42 o
  -7   4   2     3902.99     4330.93     41.66 o
  -6   4   2    40413.14    40583.35    334.05 o
  -5   4   2    13306.10    12880.50    119.99 o
  -4   4   2    10840.31    13883.26    111.89 o
  -3   4   2      876.09     1704.24     14.13 o
  -2   4   2    38143.90    42612.00    254.01 o
   0   4   2    50858.41    58343.13    353.19 o
   1   4   2    28663.23    33935.70    212.04 o
   2   4   2   114315.69   111437.13    703.72 o
   3   4   2     3101.34     3043.75     24.97 o
   4   4   2      501.64      418.36      7.95 o
   5   4   2     6576.94     6382.33     46.29 o
   6   4   2    13494.65    14797.46    103.28 o
   7   4   2      691.13      797.55     11.80 o
   8   4   2     1489.06     1965.99     20.23 o
   9   4   2       42.11       18.84      7.65 o
  10   4   2        8.72        0.00      8.06 o
  11   4   2     1396.90     1400.16     20.58 o
  12   4   2      576.04      478.21     15.22 o
  13   4   2      953.01      910.82     19.77 o
  14   4   2     2171.12     2286.92     35.50 o
  15   4   2      126.99      165.65     22.24 o
  16   4   2      255.55      274.80     28.36 o
  17   4   2     2970.59     3121.06     63.89 o
  18   4   2      247.11      387.75     35.79 o
  19   4   2      173.05      289.23     44.72 o
  20   4   2       78.37       56.14     59.18 o
 -20   5   2      112.76      119.66     34.71 o
 -19   5   2       39.36       72.78     32.94 o
 -18   5   2        0.00        0.00     24.76 o
 -17   5   2      419.03      439.17     25.42 o
 -16   5   2     1574.35     1643.03     37.76 o
 -15   5   2       32.83        0.00     16.02 o
 -14   5   2      361.66      352.28     20.61 o
 -13   5   2     2114.92     1893.07     31.80 o
 -12   5   2     1557.99     1233.98     32.35 o
 -11   5   2      484.66      590.88     17.43 o
 -10   5   2     1005.49      834.80     18.89 o
  -9   5   2     6438.24     6709.88     64.81 o
  -8   5   2       98.16      218.81     10.44 o
  -7   5   2     2698.89     3131.07     34.22 o
  -6   5   2     7489.27     7334.60     63.11 o
  -5   5   2        6.59        6.89     11.33 o
  -4   5   2      615.05      787.03      9.90 o
  -3   5   2     5471.46     5295.60     38.57 o
  -2   5   2     1467.51     2041.67     17.28 o
  -1   5   2     1438.64     1236.99     12.47 o
   0   5   2       13.26        9.85      3.99 o
   1   5   2     9098.70     9134.54     72.20 o
   2   5   2     6725.83     5436.42     41.14 o
   3   5   2      516.91     1487.04     18.99 o
   4   5   2     5959.47     7821.51     58.82 o
   5   5   2     3354.06     4381.83     35.04 o
   6   5   2     3504.54     3949.14     31.66 o
   7   5   2      748.78     1060.91     14.16 o
   8   5   2      115.21      108.79      8.09 o
   9   5   2     3483.40     3262.77     30.08 o
  10   5   2        0.85        9.46      8.40 o
  11   5   2      672.63      674.61     16.42 o
  12   5   2       38.04        0.00     12.21 o
  13   5   2       37.39        0.00     14.15 o
  14   5   2      101.24      128.99     18.69 o
  15   5   2       46.99       48.56     20.74 o
  16   5   2      124.79      182.23     27.14 o
  17   5   2       61.03      119.76     28.19 o
  18   5   2       62.64       26.23     29.50 o
  19   5   2      399.38      346.87     45.58 o
  20   5   2       87.50        3.80     56.33 o
 -20   6   2       42.19       68.68     54.92 o
 -19   6   2      788.40      876.47     44.97 o
 -18   6   2       73.57       90.67     26.12 o
 -17   6   2       99.53       81.76     20.91 o
 -16   6   2       10.68        0.56     18.55 o
 -15   6   2      458.60      552.49     23.15 o
 -14   6   2       58.81       10.66     22.09 o
 -13   6   2      730.17      516.51     20.90 o
 -12   6   2      444.17      394.23     24.78 o
 -11   6   2     1037.65      936.18     19.05 o
 -10   6   2     4612.08     5183.18     55.97 o
  -9   6   2     1130.92     1357.73     23.28 o
  -8   6   2      190.05      287.87     12.33 o
  -7   6   2       31.48       38.28     10.33 o
  -6   6   2        2.66       24.65      5.94 o
  -5   6   2      374.56      398.53      8.57 o
  -4   6   2    14049.55    12822.86     89.75 o
  -3   6   2     3728.60     3067.86     25.24 o
  -2   6   2      546.37      514.24      8.94 o
  -1   6   2     6477.86     5807.92     42.75 o
   0   6   2        3.21        3.94      5.51 o
   1   6   2    17104.78    18735.52    132.94 o
   2   6   2     1347.53     1250.68     15.21 o
   3   6   2      514.17      961.78     13.15 o
   4   6   2       66.30       78.36      6.63 o
   5   6   2       18.50       20.42      6.69 o
   6   6   2     3055.11     3749.48     32.04 o
   7   6   2      285.25      472.53     11.20 o
   8   6   2      978.02     1122.04     16.69 o
   9   6   2      238.59      181.10      9.32 o
  10   6   2        0.20        0.00      9.93 o
  11   6   2       12.38        0.00     10.97 o
  12   6   2     1650.65     1466.28     27.57 o
  13   6   2      657.13      608.70     20.35 o
  14   6   2        7.35        7.24     19.03 o
  15   6   2      282.04      298.27     25.58 o
  16   6   2      477.02      487.92     32.55 o
  17   6   2     1376.21     1428.74     45.31 o
  18   6   2       16.13       25.25     30.42 o
  19   6   2       17.97        0.00     61.11 o
  20   6   2       47.74       79.97     59.18 o
 -20   7   2        3.46       18.88     51.93 o
 -19   7   2      196.39      249.77     54.61 o
 -18   7   2       77.02       37.78     34.90 o
 -17   7   2      153.77      166.50     26.85 o
 -16   7   2      524.61      487.65     24.39 o
 -15   7   2      148.99      126.63     16.60 o
 -14   7   2     3149.48     3052.80     43.54 o
 -13   7   2       34.97        0.00     13.18 o
 -12   7   2      251.00      190.50     23.88 o
 -11   7   2      889.12      802.90     18.10 o
 -10   7   2     3903.50     4282.20     44.36 o
  -9   7   2     2643.27     2648.66     31.58 o
  -8   7   2     6146.20     6549.85     56.57 o
  -7   7   2    29910.61    32172.56    225.58 o
  -6   7   2     2793.34     2960.38     25.77 o
  -5   7   2      163.60       61.00      7.20 o
  -4   7   2    14240.15    13681.19     93.93 o
  -3   7   2     1058.15     1768.73     18.59 o
  -2   7   2    22787.52    21279.53    146.69 o
  -1   7   2     3546.73     3499.79     30.62 o
   0   7   2       16.48      118.43      9.35 o
   1   7   2     1184.57      708.90     12.63 o
   2   7   2     1803.12     2795.24     25.68 o
   3   7   2    11713.85     9215.08     71.76 o
   5   7   2     1910.11     2131.09     21.76 o
   6   7   2     8628.76     8899.24     66.42 o
   7   7   2     1157.28      931.50     14.54 o
   8   7   2      872.00      742.88     14.52 o
   9   7   2      227.23      301.39     13.82 o
  10   7   2      238.39      318.74     17.38 o
  11   7   2      152.97       72.81     20.97 o
  12   7   2       22.24        0.00     16.58 o
  13   7   2       53.33        3.56     20.22 o
  14   7   2        1.58        0.00     22.33 o
  15   7   2      364.26      397.98     27.25 o
  16   7   2     3463.62     3802.68     72.36 o
  17   7   2      265.16      341.12     32.46 o
  18   7   2        6.22        0.00     29.57 o
  19   7   2        0.48        4.95     36.36 o
  20   7   2       45.32       68.09     58.34 o
 -20   8   2      169.48      297.42     58.20 o
 -19   8   2        4.03        0.00     40.89 o
 -18   8   2        6.11        0.00     31.59 o
 -17   8   2        6.90        0.00     24.18 o
 -16   8   2       79.84       32.37     24.49 o
 -15   8   2        0.39        0.00     16.23 o
 -14   8   2      573.41      481.10     19.38 o
 -13   8   2     3007.71     2993.47     42.14 o
 -12   8   2      653.21      664.32     18.71 o
 -11   8   2       51.48       27.37     22.80 o
 -10   8   2      955.61      844.98     18.68 o
  -9   8   2       78.98       76.89      9.52 o
  -8   8   2      195.09      205.18      8.39 o
  -7   8   2     2931.60     2677.19     26.69 o
  -6   8   2       34.23       29.92      7.30 o
  -5   8   2    11953.30    14358.08    104.09 o
  -4   8   2     4143.52     5456.80     44.58 o
  -3   8   2     9752.08     9995.07     86.86 o
  -2   8   2     1946.49     2522.55     25.03 o
  -1   8   2     4302.67     4504.91     38.36 o
   0   8   2    24096.91    24111.63    175.93 o
   1   8   2     1151.00      879.23     14.70 o
   2   8   2     2650.21     3545.08     31.51 o
   3   8   2     7558.46     7761.78     62.59 o
   4   8   2     3201.59     3108.08     31.61 o
   5   8   2       61.53       35.14      8.50 o
   6   8   2       32.27       25.58      8.48 o
   7   8   2     1362.90     1438.19     18.35 o
   8   8   2      992.85      950.97     17.31 o
   9   8   2       38.87       28.03      9.47 o
  10   8   2        0.17        0.00     12.07 o
  11   8   2      662.46      670.97     18.14 o
  12   8   2      611.46      635.85     18.25 o
  13   8   2      101.90       39.69     26.91 o
  14   8   2      125.03      119.74     24.46 o
  15   8   2     1710.19     1801.30     43.56 o
  16   8   2      111.40      100.14     40.05 o
  17   8   2      375.98      444.73     33.83 o
  18   8   2        1.15        0.00     29.44 o
  19   8   2        0.46        0.00     41.82 o
 -20   9   2       32.43        0.00     64.06 o
 -19   9   2       33.11       37.93     42.10 o
 -18   9   2       14.00       69.08     40.40 o
 -17   9   2      341.47      344.72     30.56 o
 -16   9   2      943.40      979.20     41.43 o
 -15   9   2       71.84       41.38     23.35 o
 -14   9   2     1094.44     1101.83     29.00 o
 -13   9   2      134.80      128.98     15.84 o
 -12   9   2      209.79      151.16     14.55 o
 -11   9   2     1244.11     1220.64     27.03 o
 -10   9   2       85.56      167.70     15.11 o
  -9   9   2      101.29      103.03      8.80 o
  -8   9   2       14.65        0.00      8.23 o
  -7   9   2       35.72       90.52      8.25 o
  -6   9   2      508.06      488.05     12.05 o
  -5   9   2      468.81      738.49     14.57 o
  -4   9   2       65.94       70.84      9.32 o
  -3   9   2        0.34       37.96      7.34 o
  -2   9   2     8298.52     8313.61     63.27 o
  -1   9   2     1005.82     1102.72     16.65 o
   0   9   2     7251.32     7387.10     60.61 o
   1   9   2      414.95      926.66     16.96 o
   2   9   2       25.89        0.00      7.98 o
   3   9   2     2721.72     2402.95     26.26 o
   4   9   2      571.79      453.40     14.32 o
   5   9   2      276.30      144.43     10.05 o
   6   9   2     1371.77     1123.11     18.20 o
   7   9   2      162.02      116.03     10.52 o
   8   9   2     2380.42     2448.94     27.82 o
   9   9   2       85.76       83.88     11.32 o
  10   9   2      126.17       99.14     11.67 o
  11   9   2       19.49        0.00     12.26 o
  12   9   2       63.69        0.00     19.04 o
  13   9   2        5.32        7.03     20.38 o
  14   9   2       10.81        0.00     21.82 o
  15   9   2        4.03        0.00     23.13 o
  16   9   2      822.57      885.50     40.18 o
  17   9   2      297.80      359.81     33.23 o
  18   9   2        0.22        0.00     30.05 o
  19   9   2      165.33      227.97     37.78 o
 -19  10   2       54.16        0.00     42.52 o
 -18  10   2       34.62       45.84     37.12 o
 -17  10   2        4.44        0.00     25.98 o
 -16  10   2       26.96        0.00     25.08 o
 -15  10   2        9.66        0.00     23.00 o
 -14  10   2       19.70        1.16     15.10 o
 -13  10   2     1774.66     1631.76     31.79 o
 -12  10   2     1860.77     2124.79     31.91 o
 -11  10   2       19.70       10.92     14.13 o
 -10  10   2     8341.70     8237.39     78.13 o
  -9  10   2       28.25       36.73      9.76 o
  -8  10   2       35.22        0.00      8.72 o
  -7  10   2      103.81       71.16      9.29 o
  -6  10   2     3101.71     2759.87     29.94 o
  -5  10   2      252.28      160.98     10.61 o
  -4  10   2      260.55      301.39     11.40 o
  -3  10   2       88.09      148.35     10.38 o
  -2  10   2       21.42        0.00      8.39 o
  -1  10   2     1754.71     2363.19     26.48 o
   0  10   2       99.30       95.92      9.62 o
   1  10   2      229.59      456.39     15.29 o
   2  10   2     3863.20     4167.32     39.30 o
   3  10   2        0.06        5.61      8.80 o
   4  10   2      249.44      287.52     13.15 o
   5  10   2     1072.25     1119.04     19.57 o
   6  10   2      706.15      664.86     16.67 o
   7  10   2      621.44      614.34     16.64 o
   8  10   2       14.96        0.00     10.49 o
   9  10   2      180.10      191.41     12.57 o
  10  10   2       39.15        0.00     10.73 o
  11  10   2     2467.11     2367.80     32.67 o
  12  10   2      314.93      313.09     19.94 o
  13  10   2       27.67        6.18     21.29 o
  14  10   2      450.00      456.00     28.85 o
  15  10   2       19.21        0.00     25.76 o
  16  10   2      146.20      183.60     30.40 o
  17  10   2       26.08       13.37     43.91 o
  18  10   2       53.20      192.59     34.02 o
  19  10   2      885.72     1045.02     69.43 o
 -19  11   2       17.68        0.00     42.32 o
 -18  11   2       37.95        0.00     36.81 o
 -17  11   2       13.45        0.00     27.38 o
 -16  11   2       94.95       12.77     27.18 o
 -15  11   2       56.16       12.19     35.73 o
 -14  11   2      189.50      266.25     22.51 o
 -13  11   2       66.16       24.79     16.09 o
 -12  11   2        3.00        0.00     14.70 o
 -11  11   2      851.59      808.79     23.14 o
 -10  11   2      133.95      133.93     15.31 o
  -9  11   2        2.92        0.00     11.22 o
  -8  11   2        5.77        0.00     10.25 o
  -7  11   2      386.68      467.95     15.36 o
  -6  11   2      514.22      681.68     17.13 o
  -5  11   2       13.05       13.16     10.20 o
  -4  11   2     6380.48     6602.78     67.43 o
  -3  11   2     1483.58     1388.09     22.04 o
  -2  11   2     1221.79     1495.29     21.01 o
  -1  11   2     5277.51     6468.03     54.71 o
   0  11   2     3161.61     3217.63     33.62 o
   1  11   2      177.67      306.41     12.29 o
   2  11   2     1386.97     1811.17     24.77 o
   3  11   2      274.79      265.19     13.00 o
   4  11   2      989.77      941.97     20.13 o
   5  11   2      460.81      437.14     15.11 o
   6  11   2     1606.90     1766.22     26.74 o
   7  11   2      303.10      253.68     14.40 o
   8  11   2       22.44       23.78     11.41 o
   9  11   2      260.08      286.26     14.26 o
  10  11   2        0.02        0.00     11.89 o
  11  11   2      873.86      853.47     21.87 o
  12  11   2        6.20        0.00     18.90 o
  13  11   2      832.19      976.84     32.18 o
  14  11   2      131.92      136.09     23.33 o
  15  11   2       34.41       24.91     27.68 o
  16  11   2        0.65        0.00     26.44 o
  17  11   2      224.55      147.66     43.15 o
  18  11   2      240.35      233.04     35.07 o
 -18  12   2       65.69       19.69     39.00 o
 -17  12   2       97.97      156.36     41.58 o
 -16  12   2      477.87      488.65     34.64 o
 -15  12   2       85.86       93.65     21.17 o
 -14  12   2      371.67      433.19     25.76 o
 -13  12   2       51.56       51.70     23.65 o
 -12  12   2      139.04      151.16     18.09 o
 -11  12   2      202.41      273.28     18.56 o
 -10  12   2      817.93      831.90     20.95 o
  -9  12   2      176.68      103.68     14.13 o
  -8  12   2       54.90        9.11     11.89 o
  -7  12   2      357.23      427.89     15.90 o
  -6  12   2      603.52      570.78     17.48 o
  -5  12   2        6.40        0.00     10.09 o
  -4  12   2       44.46       65.26     10.66 o
  -3  12   2     2089.28     2027.04     26.82 o
  -2  12   2     2707.32     2858.67     32.82 o
  -1  12   2     2830.76     2932.86     32.80 o
   0  12   2     1466.27     1918.37     28.27 o
   1  12   2     1006.93      904.77     18.94 o
   2  12   2        6.08        0.00     10.68 o
   3  12   2     1551.51     1436.73     24.98 o
   4  12   2      346.99      415.34     16.91 o
   5  12   2      944.51      921.26     21.83 o
   6  12   2      629.09      690.69     20.06 o
   7  12   2      386.22      376.37     17.20 o
   8  12   2      542.73      562.65     19.28 o
   9  12   2        0.99        0.00     13.38 o
  10  12   2       34.88        0.00     14.57 o
  11  12   2        0.72        0.00     17.79 o
  12  12   2      389.93      417.07     28.84 o
  13  12   2      367.45      421.63     29.81 o
  14  12   2      622.13      683.42     38.15 o
  15  12   2      658.16      726.52     38.55 o
  16  12   2        3.25        0.00     28.31 o
  17  12   2      212.16      191.12     34.30 o
  18  12   2      339.04      413.88     52.09 o
 -18  13   2      172.09      169.00     45.33 o
 -17  13   2      196.12      262.80     45.13 o
 -16  13   2        6.32        0.00     33.92 o
 -15  13   2       20.04        0.00     21.20 o
 -14  13   2       30.42       16.31     30.84 o
 -13  13   2      679.40      735.62     31.56 o
 -12  13   2     1041.38     1114.99     39.26 o
 -11  13   2     1355.98     1421.32     34.85 o
 -10  13   2     1601.81     1448.09     29.80 o
  -9  13   2      117.27      115.32     14.09 o
  -8  13   2      793.58      824.55     21.47 o
  -7  13   2     2337.43     2670.26     34.39 o
  -6  13   2     1170.60     1102.48     22.61 o
  -5  13   2      111.02       91.16     13.05 o
  -4  13   2      304.28      270.71     15.17 o
  -3  13   2     3960.90     4504.69     46.00 o
  -2  13   2      141.82      132.18     12.70 o
  -1  13   2      302.11      385.40     15.59 o
   0  13   2     4157.05     4802.90     51.55 o
   1  13   2      358.79      722.60     18.46 o
   2  13   2      199.33      147.23     13.54 o
   3  13   2      693.37      643.85     19.42 o
   4  13   2      440.61      548.27     18.69 o
   5  13   2      170.29      152.25     15.03 o
   6  13   2      110.86       71.09     15.18 o
   7  13   2      238.66      303.61     17.15 o
   8  13   2     1928.01     1928.80     31.49 o
   9  13   2      893.25      855.30     23.91 o
  10  13   2      431.36      533.79     22.98 o
  11  13   2      196.20      218.11     24.81 o
  12  13   2      199.29      238.31     30.55 o
  13  13   2        0.89        0.00     27.45 o
  14  13   2       21.82        0.00     27.46 o
  15  13   2       11.80        1.44     27.96 o
  16  13   2      290.51      296.30     35.78 o
  17  13   2      264.34      324.49     38.12 o
 -17  14   2        6.16        0.00     40.79 o
 -16  14   2      318.71      410.77     51.16 o
 -15  14   2      203.33      196.24     28.62 o
 -14  14   2        4.10        0.00     22.96 o
 -13  14   2       25.81       20.78     19.45 o
 -12  14   2      775.85      747.72     28.97 o
 -11  14   2     1697.62     1726.90     36.66 o
 -10  14   2       70.26       58.50     17.66 o
  -9  14   2     1043.45      924.20     24.49 o
  -8  14   2       34.72       24.95     14.19 o
  -7  14   2       45.49       66.03     14.02 o
  -6  14   2      107.19      127.51     14.68 o
  -5  14   2      119.31       75.70     13.89 o
  -4  14   2       32.53        0.00     11.60 o
  -3  14   2       24.86       30.85     12.88 o
  -2  14   2     1048.85     1070.29     21.84 o
  -1  14   2      733.05      924.84     20.85 o
   0  14   2       51.99       34.47     11.25 o
   1  14   2     4087.45     4067.31     45.54 o
   2  14   2     1007.47     1039.82     22.68 o
   3  14   2       53.75        0.00     13.38 o
   4  14   2       16.27        3.79     14.41 o
   5  14   2     2832.75     3054.58     43.41 o
   6  14   2      132.49       96.67     15.85 o
   7  14   2      133.61      104.47     17.66 o
   8  14   2     1038.17      961.04     28.60 o
   9  14   2      219.62      188.49     19.36 o
  10  14   2       79.55       78.73     22.44 o
  11  14   2       15.59        0.00     26.26 o
  12  14   2       13.51        0.31     28.43 o
  13  14   2      337.41      387.02     34.99 o
  14  14   2       14.41        0.00     29.04 o
  15  14   2        4.59        0.00     29.60 o
  16  14   2       27.66        2.37     33.65 o
  17  14   2        2.65        0.00     47.14 o
 -17  15   2        2.96        0.00     42.36 o
 -16  15   2        5.04        0.00     39.91 o
 -15  15   2      194.44      242.83     30.27 o
 -14  15   2       10.52        4.20     26.86 o
 -13  15   2        1.79        0.00     22.75 o
 -12  15   2      212.33      223.44     26.59 o
 -11  15   2       94.08      149.44     24.36 o
 -10  15   2      275.52      265.55     23.87 o
  -9  15   2        0.29        0.00     16.51 o
  -8  15   2     1354.12     1177.15     29.41 o
  -7  15   2     1704.49     1571.01     30.31 o
  -6  15   2      419.42      382.42     19.54 o
  -5  15   2      333.39      292.67     17.46 o
  -4  15   2      373.98      416.40     20.58 o
  -3  15   2     2502.67     2550.08     36.47 o
  -2  15   2      287.62      247.11     16.69 o
  -1  15   2     1535.23     1583.10     28.13 o
   0  15   2      634.61      687.27     19.89 o
   1  15   2      248.80      214.91     15.92 o
   2  15   2      183.20      192.36     16.93 o
   3  15   2     1909.27     1698.63     30.62 o
   4  15   2      889.02      983.22     26.24 o
   5  15   2       15.74       32.59     14.12 o
   6  15   2      244.30      237.59     20.54 o
   7  15   2       79.13       55.16     19.82 o
   8  15   2      551.13      563.41     28.17 o
   9  15   2      284.22      235.78     24.16 o
  10  15   2        7.73        0.00     22.21 o
  11  15   2       32.93        0.00     28.69 o
  12  15   2      154.36      127.40     31.61 o
  13  15   2       18.91        0.00     28.74 o
  14  15   2      341.57      369.74     36.74 o
  15  15   2       67.97       33.73     33.61 o
  16  15   2      160.55      184.96     37.48 o
 -16  16   2       28.29        0.00     42.72 o
 -15  16   2       16.85        0.00     33.52 o
 -14  16   2        4.83        0.00     28.35 o
 -13  16   2      347.02      394.71     34.74 o
 -12  16   2      135.20       16.29     28.99 o
 -11  16   2       38.27      103.18     25.39 o
 -10  16   2      207.53      197.57     25.93 o
  -9  16   2     2757.67     2856.56     51.10 o
  -8  16   2      457.57      347.12     23.31 o
  -7  16   2      123.99      109.34     23.42 o
  -6  16   2        0.03        0.00     18.65 o
  -5  16   2     1854.28     1481.45     49.69 o
  -4  16   2      669.76      694.15     27.31 o
  -3  16   2     1485.84     1691.70     33.67 o
  -2  16   2       51.62        5.82     16.88 o
  -1  16   2     2190.89     2336.92     37.78 o
   0  16   2      142.35      110.68     17.44 o
   1  16   2        4.58        0.00     15.63 o
   2  16   2      285.07      359.67     20.54 o
   3  16   2       23.88        0.00     18.62 o
   4  16   2       21.14        0.00     17.23 o
   5  16   2       23.05        0.00     20.63 o
   6  16   2      535.56      525.86     26.86 o
   7  16   2      105.17      125.68     22.45 o
   8  16   2      372.36      386.95     38.12 o
   9  16   2       13.34        0.00     21.62 o
  10  16   2      102.35      196.01     29.50 o
  11  16   2       59.52       24.91     30.41 o
  12  16   2       24.93        0.00     29.33 o
  13  16   2      100.84       23.46     31.32 o
  14  16   2       82.73      109.06     45.83 o
  15  16   2       77.20       59.80     41.46 o
  16  16   2       39.33       14.04     47.12 o
 -16  17   2        4.10        0.00     42.17 o
 -15  17   2        2.30        0.00     30.92 o
 -14  17   2       16.90        0.00     35.74 o
 -13  17   2       50.17        0.00     29.43 o
 -12  17   2       96.62       77.57     31.37 o
 -11  17   2      380.35      400.34     35.71 o
 -10  17   2       97.37       55.27     27.74 o
  -9  17   2      495.19      599.60     31.81 o
  -8  17   2       70.59       56.11     22.25 o
  -7  17   2       51.80        0.00     21.02 o
  -6  17   2       66.45       38.09     21.26 o
  -5  17   2      612.91      680.38     30.39 o
  -4  17   2      130.32      107.26     22.82 o
  -3  17   2      245.37      268.73     25.46 o
  -2  17   2      426.00      308.75     22.82 o
  -1  17   2        0.78        0.00     20.04 o
   0  17   2        1.22        0.00     17.49 o
   1  17   2      295.78      266.04     20.30 o
   2  17   2      151.40      132.18     20.08 o
   3  17   2      557.85      507.44     26.60 o
   4  17   2      666.35      727.64     31.80 o
   5  17   2       14.74        0.00     20.27 o
   6  17   2        5.10        0.00     20.09 o
   7  17   2      792.21      930.20     35.81 o
   8  17   2      170.82      136.97     26.52 o
   9  17   2        1.85        1.99     25.21 o
  10  17   2        5.87        0.00     28.47 o
  11  17   2      403.10      348.14     39.59 o
  12  17   2     1348.46     1413.75     56.76 o
  13  17   2      132.20       99.26     36.54 o
  14  17   2        9.82        0.00     37.00 o
  15  17   2      218.17      237.94     56.65 o
 -15  18   2       57.62        5.57     35.38 o
 -14  18   2      146.24      112.50     37.34 o
 -13  18   2       31.38        0.00     33.04 o
 -12  18   2      438.64      510.78     42.37 o
 -11  18   2        0.19       36.13     33.13 o
 -10  18   2      327.29      441.77     42.99 o
  -9  18   2       12.67        0.00     28.55 o
  -8  18   2      354.54      374.69     33.92 o
  -7  18   2      348.38      191.88     26.63 o
  -6  18   2      753.61      717.67     32.56 o
  -5  18   2      364.99      370.88     27.74 o
  -4  18   2       89.91       47.91     23.04 o
  -3  18   2      309.32      264.32     26.44 o
  -2  18   2       16.54        0.00     21.79 o
  -1  18   2      220.27      222.86     25.35 o
   0  18   2        0.20        0.00     22.17 o
   1  18   2      500.75      437.15     26.79 o
   2  18   2       35.70        0.00     21.17 o
   3  18   2       50.23        0.00     20.25 o
   4  18   2      261.81      299.28     24.96 o
   5  18   2       99.08       95.94     22.76 o
   6  18   2       64.08        0.00     22.74 o
   7  18   2      420.85      339.53     29.44 o
   8  18   2       68.24        8.42     25.24 o
   9  18   2      463.12      656.98     37.09 o
  10  18   2      767.23      789.76     57.30 o
  11  18   2       38.53       24.17     33.94 o
  12  18   2      507.33      632.08     45.47 o
  13  18   2      932.36     1092.00     67.38 o
  14  18   2      108.84       84.35     54.94 o
 -14  19   2       39.05        0.00     49.50 o
 -13  19   2      205.52      182.77     47.91 o
 -12  19   2      333.94      364.61     40.89 o
 -11  19   2        0.00        0.00     33.41 o
 -10  19   2      109.41       73.91     34.98 o
  -9  19   2        3.40        0.00     30.06 o
  -8  19   2      112.19       80.70     28.50 o
  -7  19   2       84.29       38.65     25.71 o
  -6  19   2      256.33      181.44     27.73 o
  -5  19   2      710.94      764.46     34.37 o
  -4  19   2      200.35      143.14     25.42 o
  -3  19   2       79.06       84.96     24.81 o
  -2  19   2        0.01        0.00     22.31 o
  -1  19   2      306.30      221.50     29.08 o
   0  19   2      239.50      237.38     33.91 o
   1  19   2        8.53        0.00     23.34 o
   2  19   2       12.16        0.00     22.66 o
   3  19   2      153.02      125.90     23.85 o
   4  19   2        7.62        0.00     20.74 o
   5  19   2      412.29      512.28     33.97 o
   6  19   2      121.26      103.68     25.18 o
   7  19   2       35.81        0.00     23.27 o
   8  19   2      162.51      114.76     33.31 o
   9  19   2      496.61      577.04     42.66 o
  10  19   2      199.27      242.09     39.76 o
  11  19   2       35.59       31.53     36.29 o
  12  19   2        2.80        1.67     49.21 o
  13  19   2       42.11        0.00     52.67 o
 -13  20   2       48.77       41.49     54.61 o
 -12  20   2       10.15        0.00     43.02 o
 -11  20   2        0.71        0.00     41.83 o
 -10  20   2       62.00        0.38     36.50 o
  -9  20   2        4.03        0.00     30.77 o
  -8  20   2      104.50        9.05     32.02 o
  -7  20   2      525.24      568.30     37.44 o
  -6  20   2      451.20      415.63     32.73 o
  -5  20   2       58.34       47.47     25.50 o
  -4  20   2       20.38       14.22     24.80 o
  -3  20   2      868.60      713.28     36.91 o
  -2  20   2      560.46      625.65     35.96 o
  -1  20   2      562.75      538.26     35.15 o
   0  20   2      145.32      135.71     28.66 o
   1  20   2       20.91        0.00     25.68 o
   2  20   2        0.66        0.00     24.09 o
   3  20   2       31.94        0.00     23.07 o
   4  20   2      210.77      237.95     28.07 o
   5  20   2      316.11      387.13     29.30 o
   6  20   2       50.02        5.77     24.80 o
   7  20   2        0.58        0.00     23.99 o
   8  20   2      224.50      228.29     30.49 o
   9  20   2       18.21       15.67     29.11 o
  10  20   2      147.67      119.44     61.45 o
  11  20   2        0.29        0.00     44.47 o
  12  20   2       74.59      103.26     67.77 o
 -12  21   2       81.91        0.00     52.52 o
 -11  21   2       35.49        0.00     44.27 o
 -10  21   2       12.89        0.00     44.04 o
  -9  21   2      193.04      115.03     48.34 o
  -8  21   2      140.32      139.83     35.86 o
  -7  21   2        8.89        0.00     34.65 o
  -6  21   2      541.80      520.36     39.43 o
  -5  21   2      238.83      222.67     33.62 o
  -4  21   2      231.69      144.87     29.51 o
  -3  21   2      373.54      287.94     31.48 o
  -2  21   2        9.84        0.00     27.03 o
  -1  21   2        0.13        0.00     26.08 o
   0  21   2        2.07        0.00     26.67 o
   1  21   2       14.43        0.00     27.61 o
   2  21   2        0.19        0.00     26.13 o
   3  21   2        3.79        0.00     26.63 o
   4  21   2       22.34        0.00     24.89 o
   5  21   2       59.98       38.14     28.07 o
   6  21   2      343.44      358.75     33.06 o
   7  21   2       81.38       65.58     30.82 o
   8  21   2       11.50        0.00     62.59 o
   9  21   2       84.30       54.44     56.04 o
  10  21   2       47.84       36.68     48.61 o
  11  21   2      208.91      250.90     86.48 o
 -11  22   2      256.58      210.08     60.57 o
 -10  22   2      185.25      169.10     73.03 o
  -9  22   2       66.77       77.33     55.10 o
  -8  22   2        7.59        0.00     42.81 o
  -7  22   2      626.79      658.30     61.73 o
  -6  22   2      198.27      295.20     42.32 o
  -5  22   2      102.56       49.66     31.67 o
  -4  22   2        1.58        0.00     30.03 o
  -3  22   2       22.33        0.00     28.49 o
  -2  22   2       28.42        0.00     36.65 o
  -1  22   2      260.16      254.32     32.84 o
   0  22   2      179.66      145.95     30.96 o
   1  22   2      386.36      328.10     34.57 o
   2  22   2       73.95        0.00     28.76 o
   3  22   2       80.65       51.13     30.52 o
   4  22   2        4.93        0.00     27.48 o
   5  22   2      276.73      367.25     37.87 o
   6  22   2        8.54        0.00     34.63 o
   7  22   2       19.35        0.00     39.06 o
   8  22   2        0.32        0.00     42.13 o
   9  22   2       56.61        9.46     66.99 o
  10  22   2       12.05        0.00     53.01 o
  -9  23   2       31.30        0.00     55.78 o
  -8  23   2      494.56      678.06     86.86 o
  -7  23   2      141.02       76.87     48.06 o
  -6  23   2      250.90      190.52     45.26 o
  -5  23   2       51.39       20.44     36.93 o
  -4  23   2      238.60      152.60     38.49 o
  -3  23   2       61.28        0.00     32.12 o
  -2  23   2       14.59        0.00     29.49 o
  -1  23   2       37.72        0.00     29.77 o
   0  23   2       19.57       11.61     30.44 o
   1  23   2       68.77        0.00     30.02 o
   2  23   2       19.13        0.00     30.39 o
   3  23   2        0.97        0.00     32.24 o
   4  23   2       71.84        9.13     36.42 o
   5  23   2      192.98      142.30     40.73 o
   6  23   2       13.46        0.00     39.14 o
   7  23   2      361.87      483.22     59.54 o
   8  23   2       82.24      100.52     59.34 o
  -7  24   2       26.44      179.49     53.30 o
  -6  24   2        5.67       30.57     49.89 o
  -5  24   2      575.78      821.42     81.16 o
  -4  24   2       33.25       23.72     41.42 o
  -3  24   2        6.38        8.58     41.86 o
  -2  24   2       10.15        0.00     38.34 o
  -1  24   2       17.81        0.00     37.79 o
   0  24   2      382.19      242.50     43.21 o
   1  24   2      152.32      106.23     41.31 o
   2  24   2       70.40       68.81     48.01 o
   3  24   2       10.28        0.00     39.43 o
   4  24   2       60.82       45.65     41.60 o
   5  24   2       49.65        0.00     47.36 o
   6  24   2       98.09       37.67     59.06 o
   7  24   2      253.26      261.64     79.79 o
  -4  25   2       83.42      154.52     51.54 o
  -3  25   2       19.06        0.00     50.17 o
  -2  25   2       37.28        0.00     44.23 o
  -1  25   2      310.89      315.83     46.88 o
   0  25   2        0.00        0.00     54.94 o
   1  25   2      106.65       37.77     41.23 o
   2  25   2      100.21       65.87     42.06 o
   3  25   2       15.23        0.00     43.42 o
   4  25   2       68.83      104.56     46.76 o
 -21   1   3        2.64       37.99     53.64 o
 -20   1   3       45.88        0.00     31.28 o
 -19   1   3      302.95      460.62     36.83 o
 -18   1   3      103.26       88.44     28.81 o
 -17   1   3      560.70      809.94     37.45 o
 -16   1   3       14.38        3.71     19.05 o
 -15   1   3      324.15      434.53     17.34 o
 -14   1   3      417.71      511.88     14.91 o
 -13   1   3      777.23      800.59     16.66 o
 -12   1   3       57.27       43.67      8.61 o
 -11   1   3       49.85        1.83      8.13 o
 -10   1   3      123.42      129.44      6.83 o
  -9   1   3    13871.02    13319.76     87.07 o
  -8   1   3      351.52      348.33      7.12 o
  -7   1   3     2790.62     2297.99     17.51 o
  -6   1   3     6571.78     5643.73     38.60 o
  -5   1   3     4322.95     4154.86     28.95 o
  -4   1   3     3669.96     3096.80     23.94 o
  -3   1   3      381.35      825.76     11.46 o
  -2   1   3     7953.31    13382.47    187.07 o
  -1   1   3     1118.39      394.72     21.76 o
   0   1   3    21172.56    14628.60    281.32 o
   1   1   3     8793.40     6316.51     86.67 o
   2   1   3    13252.27     9975.04     64.14 o
   3   1   3    25434.88    24203.25    155.12 o
   4   1   3     7209.44     8053.10     54.65 o
   5   1   3     4767.75     3782.24     29.33 o
   6   1   3    10327.19     7452.94     54.87 o
   8   1   3      639.73      795.23     13.96 o
   9   1   3     1721.51     1430.00     18.68 o
  10   1   3        5.85        0.00      8.81 o
  11   1   3      145.21      190.40     11.84 o
  12   1   3      538.22      517.03     15.69 o
  13   1   3       16.03        0.00     11.92 o
  14   1   3       63.67       31.00     16.56 o
  15   1   3      181.12      158.74     19.96 o
  16   1   3     1617.90     1599.05     37.03 o
  17   1   3       18.18       36.34     27.80 o
  18   1   3      172.02      136.77     42.96 o
  19   1   3        0.03        0.00     41.10 o
  20   1   3      773.75      873.65     85.63 o
 -21   2   3        2.58        0.00     53.87 o
 -20   2   3       21.76        0.00     34.32 o
 -19   2   3        6.30        0.00     27.99 o
 -18   2   3       56.11       76.83     28.53 o
 -17   2   3     1261.81     1227.21     39.47 o
 -16   2   3       30.54       26.71     18.38 o
 -15   2   3      462.91      528.44     19.73 o
 -14   2   3      204.36      203.71     13.50 o
 -13   2   3     2325.31     2411.78     26.34 o
 -12   2   3      345.03      386.88     11.22 o
 -11   2   3        5.53        0.00      7.49 o
 -10   2   3        6.54       14.28      7.17 o
  -9   2   3      216.84      215.87      8.07 o
  -8   2   3      495.02      625.41     10.63 o
  -7   2   3      182.60      616.07      9.64 o
  -6   2   3    12269.20     9770.95     79.16 o
  -5   2   3     9173.47    11416.31    101.56 o
  -4   2   3     8111.90     7597.57     68.88 o
  -3   2   3    76641.43    87862.36    653.40 o
  -2   2   3     3121.84     2109.60     15.16 o
  -1   2   3    41029.37    38437.37    398.16 o
   0   2   3      647.01      403.82      5.31 o
   1   2   3     1478.56     2699.79     19.18 o
   2   2   3    25720.48    31914.64    196.19 o
   3   2   3     4052.41     2961.63     21.58 o
   4   2   3      658.80      862.20     10.51 o
   5   2   3      475.41      459.03      8.29 o
   6   2   3    19963.11    20918.28    140.01 o
   7   2   3     2566.83     3485.49     29.71 o
   8   2   3     1327.81     1306.24     16.71 o
   9   2   3       27.59        0.00      7.63 o
  10   2   3     2907.75     3521.73     36.38 o
  11   2   3     1057.89     1109.05     19.11 o
  12   2   3       92.02       58.94     11.81 o
  13   2   3      627.71      715.30     18.46 o
  14   2   3       21.44        7.48     16.10 o
  15   2   3      155.51       81.32     20.17 o
  16   2   3       90.42       78.68     23.36 o
  17   2   3     1515.42     1684.98     52.04 o
  18   2   3      994.47     1105.06     53.77 o
  19   2   3       89.93       96.04     42.98 o
  20   2   3      177.25      306.01     67.58 o
 -21   3   3       13.20        0.00     34.87 o
 -20   3   3       28.43       18.02     33.50 o
 -19   3   3       43.20       41.04     29.15 o
 -18   3   3        0.34        0.45     27.26 o
 -17   3   3      894.28     1048.45     34.99 o
 -16   3   3       50.78       37.16     18.47 o
 -15   3   3     1324.21     1337.17     27.88 o
 -14   3   3     1391.27     1165.93     25.41 o
 -13   3   3     1839.28     2031.82     26.31 o
 -12   3   3       29.71        0.00      9.01 o
 -11   3   3     3029.94     3052.50     29.86 o
 -10   3   3      281.65      325.59     11.41 o
  -9   3   3     6421.56     6980.79     65.24 o
  -8   3   3        6.66       93.38      8.05 o
  -7   3   3     2183.24     2946.87     37.20 o
  -6   3   3     2484.07     2596.52     33.02 o
  -5   3   3    39448.97    39479.08    337.72 o
  -4   3   3     3287.34     2143.33     24.47 o
  -3   3   3     6408.01     6068.15     43.72 o
  -2   3   3   196906.47   189093.89   1125.72 o
  -1   3   3    97552.22    91706.68    566.56 o
   0   3   3     7622.18     7169.62     48.45 o
   1   3   3    84161.63    83774.53    505.69 o
   2   3   3      384.15      961.00     10.20 o
   3   3   3     4207.53     4361.33     32.49 o
   4   3   3       31.78      108.94      8.20 o
   5   3   3      130.51       83.64      5.69 o
   6   3   3    19804.86    19289.96    132.96 o
   7   3   3     2061.26     3022.52     26.91 o
   8   3   3      996.15      937.18     14.46 o
   9   3   3     2612.85     2542.13     26.27 o
  10   3   3      137.46      159.62     10.87 o
  11   3   3      353.63      279.65     16.67 o
  12   3   3       81.16       82.84     12.31 o
  13   3   3       84.07       14.81     12.76 o
  14   3   3       13.53        9.89     18.08 o
  15   3   3      137.55      126.71     20.80 o
  16   3   3       14.49       25.89     22.90 o
  17   3   3       14.86       73.15     31.09 o
  18   3   3      473.16      555.57     43.45 o
  19   3   3        5.01        0.00     40.41 o
  20   3   3      124.56      152.28     65.92 o
 -21   4   3        1.17        0.00     51.40 o
 -20   4   3        5.79        0.00     30.39 o
 -19   4   3       18.98        0.00     27.20 o
 -18   4   3        3.10        7.84     26.75 o
 -17   4   3        1.07        0.00     20.21 o
 -16   4   3        2.10        0.43     18.33 o
 -15   4   3     1195.72     1235.59     27.98 o
 -14   4   3        1.76        0.00     15.64 o
 -13   4   3     7765.88     8373.52     80.04 o
 -12   4   3      308.94      362.12     14.25 o
 -11   4   3     1800.95     1383.50     23.10 o
 -10   4   3      286.93      327.66     14.25 o
  -9   4   3     1609.55     1488.70     24.20 o
  -8   4   3     1190.86     1699.87     26.56 o
  -7   4   3      235.20      192.04     12.00 o
  -6   4   3    23408.82    21321.77    196.50 o
  -5   4   3    16076.08    13355.33    129.89 o
  -4   4   3      179.84      213.16      5.65 o
  -3   4   3     2188.46     1352.73     12.71 o
  -2   4   3    40621.85    37941.09    237.63 o
  -1   4   3     9013.06     9350.37     61.04 o
   0   4   3    21098.54    20591.32    130.17 o
   1   4   3    26824.15    22640.55    145.99 o
   2   4   3    12916.92     9046.21     63.04 o
   3   4   3     4201.55     2878.78     23.50 o
   4   4   3        2.55        0.00      4.91 o
   5   4   3      887.79     1683.32     16.86 o
   6   4   3      575.18      611.25     11.35 o
   7   4   3      133.33      239.36      9.17 o
   8   4   3      994.01      933.09     14.67 o
   9   4   3      959.07     1101.95     16.60 o
  10   4   3     1843.85     1715.46     23.20 o
  11   4   3        0.90        0.00     10.42 o
  12   4   3      174.41      161.01     13.00 o
  13   4   3       55.37       35.06     12.89 o
  14   4   3      875.23      846.40     24.58 o
  15   4   3      298.96      259.62     24.21 o
  16   4   3      246.56      194.50     28.12 o
  17   4   3       49.66      123.80     29.47 o
  18   4   3      434.88      499.62     38.16 o
  19   4   3        5.26        0.00     39.42 o
  20   4   3      597.52      721.61    125.15 o
 -21   5   3       34.88        0.00     51.00 o
 -20   5   3        0.81        0.00     48.64 o
 -19   5   3       76.41       43.74     29.59 o
 -18   5   3      125.47      101.47     22.82 o
 -17   5   3        6.96       21.28     19.55 o
 -16   5   3      144.47      123.94     19.66 o
 -15   5   3      213.79      166.87     16.41 o
 -14   5   3       76.96       65.78     13.86 o
 -13   5   3        4.48        0.00     12.23 o
 -12   5   3     3045.05     3041.44     37.62 o
 -11   5   3    11228.07    12191.72    125.85 o
 -10   5   3      188.23      120.15     12.85 o
  -9   5   3     7263.71     7468.97     77.78 o
  -8   5   3     4314.45     4059.92     48.15 o
  -7   5   3     5476.36     5700.66     55.20 o
  -6   5   3       64.72      117.50      8.88 o
  -5   5   3    11901.04    10534.35     95.40 o
  -4   5   3    13073.08    11665.91     77.59 o
  -3   5   3     6537.48     5687.60     42.11 o
  -2   5   3     5660.56     5859.68     42.34 o
  -1   5   3    12959.34    12577.55     83.49 o
   0   5   3       44.68       95.61      5.33 o
   1   5   3     9643.83    11103.65     78.58 o
   2   5   3    16233.16    16830.20    113.58 o
   3   5   3     2042.59     1951.81     18.99 o
   4   5   3       70.36      286.42      8.64 o
   5   5   3     3159.56     3398.64     28.22 o
   6   5   3      860.49     1024.72     14.16 o
   7   5   3     1334.56     1369.44     17.15 o
   8   5   3      154.53      175.05      9.46 o
   9   5   3        1.04        0.00      8.62 o
  10   5   3        2.01        0.00      9.84 o
  11   5   3      153.53      199.50     15.18 o
  12   5   3      513.96      386.75     19.48 o
  13   5   3      133.32       60.15     13.90 o
  14   5   3     1969.09     1824.43     36.61 o
  15   5   3      858.39      811.70     35.38 o
  16   5   3      558.61      677.93     40.55 o
  17   5   3     1493.44     1448.51     46.50 o
  18   5   3        2.23        0.00     29.27 o
  19   5   3      510.67      551.14     55.58 o
  20   5   3       24.26       96.27     62.85 o
 -20   6   3       18.48       25.87     62.08 o
 -19   6   3       17.12        0.00     73.91 o
 -18   6   3      303.40      255.14     39.70 o
 -17   6   3      229.12      272.09     21.34 o
 -16   6   3        7.57        0.00     17.44 o
 -15   6   3       11.33        0.00     16.54 o
 -14   6   3     2226.54     2314.96     35.35 o
 -13   6   3      282.81      332.42     15.08 o
 -12   6   3     1726.24     1776.94     30.35 o
 -11   6   3     1203.38     1268.54     35.33 o
 -10   6   3      880.31     1014.18     26.47 o
  -9   6   3     2154.06     2283.04     30.33 o
  -8   6   3     1289.55     1620.98     24.04 o
  -7   6   3       61.05       47.72     10.47 o
  -6   6   3     4764.11     4007.33     36.27 o
  -5   6   3     3410.34     2711.11     23.09 o
  -4   6   3     2804.78     3319.30     25.99 o
  -3   6   3    25356.00    23245.24    158.36 o
  -2   6   3      622.74     1719.20     23.33 o
  -1   6   3     1449.62     1441.54     15.58 o
   0   6   3     3648.74     3093.81     27.16 o
   1   6   3      376.36      289.00      8.79 o
   2   6   3    38114.30    33193.43    225.63 o
   3   6   3    17467.70    15901.00    117.98 o
   4   6   3     1269.70     1747.06     19.08 o
   5   6   3     1414.33     1136.93     15.47 o
   6   6   3     3164.55     3416.27     31.21 o
   7   6   3     5479.91     6489.49     52.36 o
   8   6   3      138.68      285.19     12.99 o
   9   6   3      432.21      431.99     12.94 o
  10   6   3       22.68        0.00     10.50 o
  11   6   3      273.60      307.69     15.27 o
  12   6   3     1534.53     1742.03     26.66 o
  13   6   3      180.35      140.98     16.59 o
  14   6   3       67.15       49.97     20.77 o
  15   6   3      130.56      259.19     25.84 o
  16   6   3      358.99      443.44     33.63 o
  17   6   3        5.75       63.86     28.85 o
  18   6   3      499.44      625.15     45.11 o
  19   6   3       19.71        0.00     39.59 o
  20   6   3      713.98      817.29     81.93 o
 -20   7   3      334.14      248.13     58.20 o
 -19   7   3       83.38      102.00     50.70 o
 -18   7   3        7.56        0.00     29.70 o
 -17   7   3        3.02        0.00     32.61 o
 -16   7   3       25.10        0.00     21.60 o
 -15   7   3      609.97      649.10     27.65 o
 -14   7   3       88.64      136.10     23.98 o
 -13   7   3       11.89        3.68     16.09 o
 -12   7   3      791.12      953.65     34.25 o
 -11   7   3      735.44      778.41     23.66 o
 -10   7   3      656.93      583.91     17.00 o
  -9   7   3      214.41      295.46     14.37 o
  -8   7   3     4544.85     4933.06     57.64 o
  -7   7   3     1392.06     1478.15     29.29 o
  -6   7   3     3193.14     3565.05     31.56 o
  -5   7   3    12654.80    13532.04     95.33 o
  -4   7   3     1136.04      902.15     13.59 o
  -3   7   3    11645.14    10374.73     76.51 o
  -2   7   3     1787.24     1461.60     17.57 o
  -1   7   3     5298.21     5821.72     46.41 o
   0   7   3     3407.24     3339.32     29.87 o
   1   7   3       33.80       16.30      6.61 o
   2   7   3     1812.33     1803.51     19.25 o
   3   7   3     4637.16     5030.49     44.40 o
   4   7   3     4364.55     4149.13     39.82 o
   5   7   3     6474.14     6506.44     53.79 o
   6   7   3      522.36      431.03     12.06 o
   7   7   3      965.31      958.45     16.16 o
   8   7   3        4.54       21.05      9.08 o
   9   7   3      435.85      609.53     16.12 o
  10   7   3      226.53      136.84     12.17 o
  11   7   3        0.06        0.00     12.66 o
  12   7   3      329.68      409.50     16.64 o
  13   7   3       20.19        0.00     19.24 o
  14   7   3        0.25        0.00     19.63 o
  15   7   3      125.69      187.69     25.69 o
  16   7   3       44.29      196.19     33.75 o
  17   7   3      267.46      253.54     31.74 o
  18   7   3      193.98      135.98     33.38 o
  19   7   3       81.81      102.89     36.80 o
 -20   8   3      567.45      618.93     84.75 o
 -19   8   3      169.81      223.56     93.62 o
 -18   8   3      540.96      559.81     38.22 o
 -17   8   3      444.31      435.26     30.66 o
 -16   8   3        0.25        0.00     21.91 o
 -15   8   3      123.13       82.93     20.61 o
 -14   8   3      904.79      988.55     37.18 o
 -13   8   3      422.99      527.75     23.47 o
 -12   8   3      408.48      397.30     22.35 o
 -11   8   3     2039.25     2021.71     30.91 o
 -10   8   3     2960.16     3058.14     37.40 o
  -9   8   3      896.71      794.85     21.08 o
  -8   8   3        2.01        0.00      6.59 o
  -7   8   3      811.68     1138.64     15.67 o
  -6   8   3     3351.16     2945.70     27.25 o
  -5   8   3      154.31       69.30      7.79 o
  -4   8   3     1011.07      816.93     13.46 o
  -3   8   3      247.85      150.37      8.99 o
  -2   8   3     4719.95     4009.00     36.11 o
  -1   8   3     3979.92     3675.23     32.99 o
   1   8   3        2.21        0.00      6.44 o
   2   8   3     8944.69     8718.70     65.70 o
   3   8   3     3171.81     3897.41     36.16 o
   4   8   3       39.40      178.90     10.61 o
   5   8   3     1146.81     1190.19     18.37 o
   6   8   3      423.13      471.93     12.11 o
   7   8   3      654.06      651.37     15.52 o
   8   8   3       14.83       14.70      9.71 o
   9   8   3       22.20       33.57     10.77 o
  10   8   3      469.32      566.47     16.58 o
  11   8   3      197.24      108.19     15.95 o
  12   8   3       23.85       21.44     16.11 o
  13   8   3      123.38       80.96     22.26 o
  14   8   3      410.18      438.05     30.84 o
  15   8   3      231.23      380.28     32.18 o
  16   8   3     1957.10     2074.60     54.35 o
  17   8   3       12.07        1.82     27.87 o
  18   8   3      108.53      167.15     34.72 o
  19   8   3      497.78      499.31     44.70 o
 -20   9   3        0.01        0.00     48.15 o
 -19   9   3       29.30        0.00     40.14 o
 -18   9   3      267.80      305.95     32.26 o
 -17   9   3      236.02      223.21     28.21 o
 -16   9   3      393.57      445.09     29.55 o
 -15   9   3        0.17        0.00     20.16 o
 -14   9   3      111.25      108.68     21.25 o
 -13   9   3     3934.10     3692.07     58.66 o
 -12   9   3      842.27      781.92     19.43 o
 -11   9   3     1004.62     1139.75     30.03 o
 -10   9   3     8961.33     9273.69     84.15 o
  -9   9   3      737.48      731.84     15.34 o
  -8   9   3      713.83      651.78     13.44 o
  -7   9   3      535.47      610.51     11.78 o
  -6   9   3     4710.87     5245.83     44.80 o
  -5   9   3     1639.36     1235.74     17.46 o
  -4   9   3     1858.97     1997.45     22.44 o
  -3   9   3       43.79       69.75      8.89 o
  -2   9   3     1398.74     1772.50     21.78 o
  -1   9   3     5506.87     4566.52     39.96 o
   0   9   3       47.06       96.01      8.68 o
   1   9   3     5155.40     4772.89     42.83 o
   2   9   3     1591.54     1553.16     19.57 o
   3   9   3     2333.19     2717.12     27.85 o
   4   9   3      869.95      945.78     17.45 o
   5   9   3     2832.19     2863.84     30.30 o
   6   9   3     4186.94     4325.48     42.26 o
   7   9   3     1357.83     1330.76     20.81 o
   8   9   3       45.61       70.66     10.96 o
   9   9   3      171.67      137.70     12.46 o
  10   9   3        0.17        0.00     11.26 o
  11   9   3      125.65       57.95     13.91 o
  12   9   3      122.14      122.25     16.52 o
  13   9   3     1921.14     2045.05     45.66 o
  14   9   3      522.20      507.03     32.39 o
  15   9   3     1771.37     1630.67     48.92 o
  16   9   3      353.43      440.38     34.72 o
  17   9   3       75.35       87.08     29.46 o
  18   9   3      108.03       80.77     33.68 o
  19   9   3       55.53       65.15     37.24 o
 -19  10   3       10.21        0.00     42.86 o
 -18  10   3      222.02      203.11     31.45 o
 -17  10   3      139.36       80.16     30.95 o
 -16  10   3      199.01      162.56     26.45 o
 -15  10   3       10.97        0.00     21.66 o
 -14  10   3       42.19       50.56     20.09 o
 -13  10   3      347.73      344.84     20.12 o
 -12  10   3      171.67      130.21     13.63 o
 -11  10   3     1698.49     1761.80     29.91 o
 -10  10   3     2475.13     2336.86     35.01 o
  -9  10   3      331.97      280.08     11.38 o
  -8  10   3        1.41       47.30      9.92 o
  -7  10   3     4581.94     4410.59     40.90 o
  -6  10   3      742.77     1061.65     16.97 o
  -5  10   3      607.62      629.80     14.25 o
  -4  10   3     6446.27     6735.06     55.23 o
  -3  10   3      871.81     1479.65     21.32 o
  -2  10   3     8030.42     8331.82     68.01 o
  -1  10   3       17.10        0.00     11.25 o
   0  10   3     3184.28     2619.64     28.97 o
   1  10   3       31.05        0.00     10.18 o
   2  10   3       64.59        0.00      9.42 o
   3  10   3     3658.60     4446.55     39.30 o
   4  10   3       20.53       82.05      9.72 o
   5  10   3      183.12      236.16     12.32 o
   6  10   3      344.34      316.56     13.82 o
   7  10   3     1505.45     1360.97     21.95 o
   8  10   3       84.02      118.72     12.20 o
   9  10   3      239.89      208.00     12.67 o
  10  10   3       39.90        0.00     11.72 o
  11  10   3        9.73        0.00     11.78 o
  12  10   3       26.15       42.59     17.55 o
  13  10   3      455.55      653.00     31.21 o
  14  10   3      179.02      181.52     29.41 o
  15  10   3       30.45        3.64     27.80 o
  16  10   3       25.88        0.00     28.36 o
  17  10   3       27.91       16.51     31.59 o
  18  10   3        6.42       17.25     32.15 o
 -19  11   3       99.05       31.25     44.10 o
 -18  11   3        8.20        0.00     35.98 o
 -17  11   3       31.27       50.51     26.58 o
 -16  11   3       95.45       84.10     24.41 o
 -15  11   3      128.85      164.70     26.53 o
 -14  11   3      207.21      247.36     24.93 o
 -13  11   3       17.71        4.08     14.65 o
 -12  11   3      450.03      378.27     18.19 o
 -11  11   3        0.03        0.00     14.19 o
 -10  11   3      693.10      616.06     17.54 o
  -9  11   3      436.12      545.83     15.75 o
  -8  11   3      971.78     1055.28     18.51 o
  -7  11   3     2157.38     2378.98     28.80 o
  -6  11   3     2113.59     2496.54     29.85 o
  -5  11   3     2148.37     2558.71     29.57 o
  -4  11   3       48.34       65.55     10.03 o
  -3  11   3     4080.21     4620.56     46.53 o
  -2  11   3     3281.08     3154.91     34.17 o
  -1  11   3       28.46        0.00      9.66 o
   0  11   3      227.28      229.52     12.31 o
   1  11   3     2322.64     1988.44     26.27 o
   2  11   3       46.62       44.41     10.58 o
   3  11   3     1400.24     1231.47     20.10 o
   4  11   3      370.56      428.23     14.90 o
   5  11   3      513.24      517.86     16.32 o
   6  11   3      353.17      349.72     15.48 o
   7  11   3     4996.83     5254.74     52.84 o
   8  11   3       91.27       88.61     12.52 o
   9  11   3      156.01      122.56     13.12 o
  10  11   3     3086.96     3260.45     38.64 o
  11  11   3      191.98      261.77     18.16 o
  12  11   3       62.93        4.60     20.47 o
  13  11   3     1378.47     1404.95     43.02 o
  14  11   3       15.09        0.00     27.16 o
  15  11   3      565.74      642.63     38.28 o
  16  11   3       95.13       69.92     35.27 o
  17  11   3      342.90      368.84     37.70 o
  18  11   3      278.57      359.99     39.32 o
 -18  12   3      116.03      107.16     40.70 o
 -17  12   3      822.72      960.97     51.72 o
 -16  12   3      864.39     1142.02     41.73 o
 -15  12   3      788.10      909.57     38.67 o
 -14  12   3      159.01      172.80     21.43 o
 -13  12   3       37.15       34.84     21.91 o
 -12  12   3        4.41        0.70     16.23 o
 -11  12   3      106.09       94.19     18.47 o
 -10  12   3     1246.38     1147.54     21.75 o
  -9  12   3      111.65      172.15     13.64 o
  -8  12   3        4.92       22.91     10.96 o
  -7  12   3     2972.90     2635.49     31.98 o
  -6  12   3     3600.18     3861.85     41.27 o
  -5  12   3        7.22        0.00     10.29 o
  -4  12   3     1137.91     1314.82     21.67 o
  -3  12   3      395.67      529.79     18.69 o
  -2  12   3      694.94      899.50     18.77 o
  -1  12   3       53.57      103.30     11.83 o
   0  12   3     2146.82     2126.25     28.74 o
   1  12   3      122.52      107.50     11.76 o
   2  12   3     1394.80     1489.61     24.19 o
   3  12   3      115.22       79.68     11.67 o
   4  12   3      558.22      462.27     17.24 o
   5  12   3      226.21      211.61     15.84 o
   6  12   3        7.87        0.00     12.99 o
   7  12   3     1731.77     1658.61     28.71 o
   8  12   3        6.01        0.00     12.92 o
   9  12   3       93.11       43.96     14.57 o
  10  12   3      155.08      158.62     18.26 o
  11  12   3        0.58        0.00     18.57 o
  12  12   3       14.36       40.12     23.91 o
  13  12   3     1241.58     1199.81     44.95 o
  14  12   3      373.91      364.18     34.66 o
  15  12   3      176.16      140.36     30.64 o
  16  12   3       66.07       15.92     32.22 o
  17  12   3      539.37      534.00     41.55 o
  18  12   3        3.37        0.00     32.31 o
 -18  13   3      118.10      213.38     43.35 o
 -17  13   3      100.05      178.97     42.30 o
 -16  13   3        6.09        0.00     27.03 o
 -15  13   3      145.14      120.05     28.63 o
 -14  13   3        0.58        0.00     20.60 o
 -13  13   3       28.80       34.08     20.92 o
 -12  13   3      706.57      622.99     24.82 o
 -11  13   3      441.23      359.94     19.13 o
 -10  13   3      251.20      237.44     16.56 o
  -9  13   3        7.87        0.00     13.92 o
  -8  13   3        2.48        0.00     12.15 o
  -7  13   3       61.57        0.00     11.99 o
  -6  13   3       57.70       64.20     13.03 o
  -5  13   3      575.84      625.80     19.50 o
  -4  13   3       32.53       27.97     11.07 o
  -3  13   3     3673.19     3511.56     40.37 o
  -2  13   3      588.02      555.70     16.75 o
  -1  13   3       25.96       15.49     11.86 o
   0  13   3      121.62      186.19     14.91 o
   1  13   3        4.95        0.00     11.49 o
   2  13   3      659.79      672.29     18.75 o
   3  13   3     1803.33     1766.32     28.78 o
   4  13   3     2564.18     2972.58     45.55 o
   5  13   3       50.75        0.00     13.18 o
   6  13   3        0.02        0.00     13.77 o
   7  13   3      779.98      646.71     21.31 o
   8  13   3       24.96        0.00     15.08 o
   9  13   3        7.28        0.00     15.57 o
  10  13   3        1.54        0.00     17.69 o
  11  13   3        3.68        0.00     20.77 o
  12  13   3      283.06      227.58     31.19 o
  13  13   3      170.73      143.83     30.31 o
  14  13   3       30.02        0.00     27.91 o
  15  13   3        1.39        0.00     29.01 o
  16  13   3      199.72      228.31     36.76 o
  17  13   3      112.13      106.69     35.92 o
 -18  14   3       41.26        0.00     41.77 o
 -17  14   3      323.33      270.93     45.32 o
 -16  14   3      421.40      372.76     45.81 o
 -15  14   3      105.69      111.16     36.05 o
 -14  14   3        2.20        0.00     21.50 o
 -13  14   3       68.62       87.07     23.21 o
 -12  14   3      389.23      364.23     27.12 o
 -11  14   3       70.11       67.25     20.51 o
 -10  14   3     1418.87     1370.96     34.32 o
  -9  14   3       20.22        0.00     17.40 o
  -8  14   3      247.92      255.09     20.41 o
  -7  14   3      622.90      742.40     21.86 o
  -6  14   3       21.21        0.00     13.70 o
  -5  14   3       31.69        0.00     13.40 o
  -4  14   3      803.21      857.24     23.88 o
  -3  14   3       74.04       44.79     13.20 o
  -2  14   3       11.69        0.00     11.48 o
  -1  14   3        1.76        0.00     11.92 o
   0  14   3     3163.46     3158.79     40.41 o
   1  14   3      612.85      668.51     19.62 o
   2  14   3     1661.91     1650.81     27.65 o
   3  14   3        0.82        0.00     13.75 o
   4  14   3       25.27        8.81     14.72 o
   5  14   3       70.61        6.15     13.90 o
   6  14   3     1118.12     1215.33     27.82 o
   7  14   3      146.85       73.39     17.54 o
   8  14   3      577.05      862.72     27.93 o
   9  14   3      397.75      397.02     25.91 o
  10  14   3     1725.95     1668.59     42.32 o
  11  14   3      955.22      954.70     39.66 o
  12  14   3     2095.33     2140.34     57.67 o
  13  14   3     1240.14     1070.23     45.99 o
  14  14   3      250.22      215.97     49.07 o
  15  14   3     1413.65     1404.94     51.34 o
  16  14   3      415.84      498.27     42.56 o
  17  14   3      331.85      312.80     52.86 o
 -17  15   3        0.01        0.00     47.51 o
 -16  15   3      390.04      387.75     48.33 o
 -15  15   3        0.76        0.00     25.36 o
 -14  15   3       21.36       11.03     25.80 o
 -13  15   3        9.02        0.00     25.46 o
 -12  15   3      270.24      383.49     32.43 o
 -11  15   3       27.02       38.21     21.84 o
 -10  15   3        0.01        0.00     20.44 o
  -9  15   3      760.86      764.93     26.74 o
  -8  15   3       47.87       32.11     17.75 o
  -7  15   3      140.94       57.52     16.71 o
  -6  15   3      200.18      202.30     18.33 o
  -5  15   3     1103.58     1256.30     28.33 o
  -4  15   3      402.05      475.96     21.02 o
  -3  15   3     1033.46     1050.02     24.05 o
  -2  15   3       66.40       27.75     13.44 o
  -1  15   3       62.61       32.07     13.94 o
   0  15   3       19.90       11.42     12.86 o
   1  15   3        4.81        0.00     13.73 o
   2  15   3      631.38      645.06     22.83 o
   3  15   3      265.26      294.62     19.26 o
   4  15   3     1934.67     1865.74     34.71 o
   5  15   3      361.00      331.21     21.59 o
   6  15   3       44.04       35.00     20.02 o
   7  15   3      855.48      828.60     29.89 o
   8  15   3     1283.61     1118.99     35.01 o
   9  15   3      133.60       65.87     22.52 o
  10  15   3      174.99      181.37     26.24 o
  11  15   3      891.12      769.24     41.79 o
  12  15   3        0.99        0.00     29.69 o
  13  15   3       47.53        0.00     29.73 o
  14  15   3      284.57      287.20     36.86 o
  15  15   3        2.85        0.00     32.86 o
  16  15   3        4.95        9.37     35.17 o
 -16  16   3      131.17       26.28     43.34 o
 -15  16   3        7.32        0.00     27.92 o
 -14  16   3      102.12       54.80     58.08 o
 -13  16   3       94.20      141.24     40.99 o
 -12  16   3      372.77      403.22     34.89 o
 -11  16   3      187.67      209.95     31.01 o
 -10  16   3      434.43      553.94     33.80 o
  -9  16   3      359.93      416.04     28.17 o
  -8  16   3     1216.86     1090.94     33.34 o
  -7  16   3       61.62       26.96     20.03 o
  -6  16   3     1800.92     1895.78     39.72 o
  -5  16   3        0.71        0.00     18.99 o
  -4  16   3      191.00      156.72     18.23 o
  -3  16   3       29.17        0.00     16.07 o
  -2  16   3      454.12      518.69     23.93 o
  -1  16   3      195.88      174.47     18.55 o
   0  16   3       23.17        0.00     14.98 o
   1  16   3      223.77      245.52     23.43 o
   2  16   3       92.01       15.01     17.49 o
   3  16   3       31.83        0.00     19.26 o
   4  16   3        2.66        0.00     20.71 o
   5  16   3        4.49        0.00     18.54 o
   6  16   3      236.10      222.30     23.16 o
   7  16   3        2.19        0.00     19.33 o
   8  16   3       68.00        0.00     22.07 o
   9  16   3       25.48        0.00     23.62 o
  10  16   3      357.96      380.09     33.83 o
  11  16   3       83.20       58.92     38.08 o
  12  16   3       47.42        0.00     29.92 o
  13  16   3        2.03        0.00     34.17 o
  14  16   3       24.90        0.00     32.30 o
  15  16   3      163.96      249.94     51.67 o
  16  16   3      283.50      338.71     55.09 o
 -16  17   3       13.89        0.00     44.00 o
 -15  17   3       11.05        0.00     42.20 o
 -14  17   3       99.64      148.72     31.42 o
 -13  17   3      486.19      593.60     39.35 o
 -12  17   3       23.55        0.00     28.76 o
 -11  17   3       39.22        2.84     27.95 o
 -10  17   3      327.13      273.13     31.59 o
  -9  17   3     1549.77     1352.77     46.21 o
  -8  17   3      166.64      133.50     23.51 o
  -7  17   3      163.88      102.93     22.75 o
  -6  17   3       60.01       42.49     21.50 o
  -5  17   3        0.53        0.00     20.24 o
  -4  17   3        0.46       10.48     21.69 o
  -3  17   3      101.16       47.78     22.04 o
  -2  17   3     1480.15     1567.51     36.29 o
  -1  17   3       38.87        0.00     17.11 o
   0  17   3      237.15       72.10     19.41 o
   1  17   3       10.31        0.00     17.06 o
   2  17   3      968.29      973.02     31.19 o
   3  17   3      666.20      768.40     32.10 o
   4  17   3      149.01      223.32     26.58 o
   5  17   3      318.13      298.32     25.91 o
   6  17   3      383.24      390.19     27.87 o
   7  17   3      116.33      108.17     25.92 o
   8  17   3      932.24     1232.21     41.10 o
   9  17   3        3.00       36.05     27.19 o
  10  17   3      463.09      510.64     39.38 o
  11  17   3      719.99      887.95     49.79 o
  12  17   3       79.96       66.90     36.93 o
  13  17   3      421.60      444.93     43.55 o
  14  17   3       95.10       24.11     51.13 o
  15  17   3       31.55       39.23     55.70 o
 -15  18   3      361.48      370.35     41.69 o
 -14  18   3       53.42       35.45     35.20 o
 -13  18   3      267.13      353.09     45.36 o
 -12  18   3       10.06        0.00     31.96 o
 -11  18   3      485.65      493.72     40.91 o
 -10  18   3      928.74      950.08     48.89 o
  -9  18   3      117.27       81.30     30.30 o
  -8  18   3      848.94      955.94     39.77 o
  -7  18   3      204.72      183.02     26.79 o
  -6  18   3     1443.09     1174.15     37.09 o
  -5  18   3      175.55      285.61     26.27 o
  -4  18   3      273.80      203.26     34.46 o
  -3  18   3       19.59        0.00     21.23 o
  -2  18   3      249.41      185.44     25.23 o
  -1  18   3       21.94        7.45     20.91 o
   0  18   3      381.99      418.03     25.57 o
   1  18   3        4.88        0.00     23.16 o
   2  18   3       96.22       52.84     21.57 o
   3  18   3        3.01        0.00     22.86 o
   4  18   3       21.73        0.00     22.39 o
   5  18   3       43.05       52.50     23.61 o
   6  18   3      357.96      346.47     28.71 o
   7  18   3      174.77      149.03     27.03 o
   8  18   3       14.72        0.00     25.10 o
   9  18   3      216.43      158.29     29.62 o
  10  18   3      169.60      231.44     41.67 o
  11  18   3      388.73      436.35     43.18 o
  12  18   3       18.40        3.26     35.65 o
  13  18   3       71.04      104.08     48.84 o
  14  18   3      254.95      202.17     58.69 o
 -14  19   3      115.09       75.12     52.60 o
 -13  19   3      395.53      289.15     56.51 o
 -12  19   3      145.41      127.68     37.30 o
 -11  19   3       27.54       14.07     33.32 o
 -10  19   3       25.76        0.00     32.06 o
  -9  19   3        3.52        0.00     29.48 o
  -8  19   3      127.33       98.75     27.58 o
  -7  19   3        2.73        0.00     23.14 o
  -6  19   3      111.28      190.19     27.91 o
  -5  19   3      161.36       87.80     24.59 o
  -4  19   3       43.05       35.95     24.32 o
  -3  19   3      576.20      576.17     32.17 o
  -2  19   3       48.11        2.47     24.03 o
  -1  19   3        0.46        0.00     24.78 o
   0  19   3      181.98      124.35     25.38 o
   1  19   3       24.68        0.00     22.62 o
   2  19   3      913.62     1106.87     37.85 o
   3  19   3      150.25      162.20     24.27 o
   4  19   3      167.77      218.57     27.86 o
   5  19   3       68.59       38.07     26.69 o
   6  19   3       89.43       32.71     25.96 o
   7  19   3        0.10        0.00     35.66 o
   8  19   3      123.27       96.05     31.82 o
   9  19   3      206.63      271.80     37.51 o
  10  19   3      128.35      139.46     37.11 o
  11  19   3      612.76      714.07     58.58 o
  12  19   3       39.47        0.00     45.20 o
  13  19   3      147.64      177.01     61.17 o
 -13  20   3       86.78       98.10     55.94 o
 -12  20   3        2.13        0.00     43.67 o
 -11  20   3       41.66        0.00     35.42 o
 -10  20   3      323.34      336.31     42.28 o
  -9  20   3       42.13        0.00     30.70 o
  -8  20   3       34.05        0.24     32.24 o
  -7  20   3        6.65        2.38     28.03 o
  -6  20   3       35.35       23.48     26.55 o
  -5  20   3        2.80        0.00     24.34 o
  -4  20   3      111.33       58.66     31.18 o
  -3  20   3      173.03       84.54     28.05 o
  -2  20   3       68.37       66.34     27.98 o
  -1  20   3      113.76       38.16     32.84 o
   0  20   3      284.60      322.38     31.47 o
   1  20   3       10.92        0.00     25.65 o
   2  20   3       85.81       13.46     25.16 o
   3  20   3        0.00        0.00     22.65 o
   4  20   3      365.30      307.07     29.50 o
   5  20   3       47.43       37.37     26.29 o
   6  20   3       48.77        0.00     24.61 o
   7  20   3       64.64        1.19     25.52 o
   8  20   3       87.54       23.67     30.46 o
   9  20   3      141.52      162.50     36.55 o
  10  20   3       12.33        0.00     43.69 o
  11  20   3       18.09        0.00     44.57 o
  12  20   3       42.87       12.57     48.21 o
 -12  21   3      323.83      369.15     64.07 o
 -11  21   3       62.45       37.01     48.63 o
 -10  21   3      140.91      169.63     50.60 o
  -9  21   3       19.57        0.00     42.51 o
  -8  21   3        0.53        0.00     32.79 o
  -7  21   3      471.37      373.08     36.20 o
  -6  21   3      919.91      905.79     43.26 o
  -5  21   3       17.29        0.00     27.46 o
  -4  21   3        0.02        0.00     26.22 o
  -3  21   3        6.66        9.50     27.79 o
  -2  21   3      144.84      121.03     31.96 o
  -1  21   3        1.51        0.00     27.05 o
   0  21   3      122.85       35.55     27.99 o
   1  21   3      272.49      324.82     33.22 o
   2  21   3       61.84       72.72     26.48 o
   3  21   3       58.64        0.00     24.80 o
   4  21   3       27.51        0.00     24.90 o
   5  21   3       72.16       67.77     29.00 o
   6  21   3        4.65        0.00     25.64 o
   7  21   3       99.28      124.05     30.95 o
   8  21   3       11.95       21.66     45.21 o
   9  21   3       11.53       16.29     48.69 o
  10  21   3       99.01       36.76     46.47 o
  11  21   3       36.25        0.00     46.23 o
 -11  22   3      111.19       84.91     57.58 o
 -10  22   3        3.17        0.00     64.92 o
  -9  22   3        0.24        0.00     50.80 o
  -8  22   3       96.80      126.35     49.33 o
  -7  22   3        1.39        0.00     43.35 o
  -6  22   3       90.58       57.52     38.78 o
  -5  22   3      359.72      356.60     37.81 o
  -4  22   3      439.07      356.50     37.13 o
  -3  22   3      362.44      322.25     34.17 o
  -2  22   3      220.55      221.58     32.83 o
  -1  22   3       15.98        0.00     28.48 o
   0  22   3      250.59      170.95     31.84 o
   1  22   3      543.15      614.84     39.16 o
   2  22   3       17.51        0.00     28.20 o
   3  22   3      339.60      325.15     34.67 o
   4  22   3      379.55      411.93     33.64 o
   5  22   3      248.59      289.60     42.75 o
   6  22   3       24.97        0.00     35.13 o
   7  22   3      282.89      243.33     45.38 o
   8  22   3      255.15      250.93     54.37 o
   9  22   3       30.54        0.00     50.72 o
  10  22   3        0.44        0.00     56.59 o
  -9  23   3        1.50        0.00     55.70 o
  -8  23   3       73.84      147.68     59.77 o
  -7  23   3      137.49      207.37     53.04 o
  -6  23   3       90.33        0.00     47.60 o
  -5  23   3       26.38        0.00     34.57 o
  -4  23   3       14.80        0.00     34.50 o
  -3  23   3        0.01        0.00     32.31 o
  -2  23   3      469.42      569.21     43.29 o
  -1  23   3       55.17       71.91     32.45 o
   0  23   3       12.06        0.00     29.43 o
   1  23   3      283.90      227.03     34.75 o
   2  23   3       57.29        0.00     33.01 o
   3  23   3       30.58        0.00     32.42 o
   4  23   3        2.66        0.00     36.76 o
   5  23   3      413.46      393.49     45.39 o
   6  23   3       48.64        0.00     41.15 o
   7  23   3       19.37       51.99     50.92 o
   8  23   3      212.27      214.87     63.77 o
  -7  24   3        8.48       57.21     52.97 o
  -6  24   3        2.11        6.17     49.12 o
  -5  24   3      179.05      186.08     45.66 o
  -4  24   3       61.68       60.24     42.95 o
  -3  24   3        1.92        0.00     39.57 o
  -2  24   3       15.33        0.00     37.31 o
  -1  24   3       31.32        0.00     39.14 o
   0  24   3        1.52        0.00     36.97 o
   1  24   3       20.26        0.00     37.87 o
   2  24   3        0.50        0.00     35.81 o
   3  24   3       14.88        0.00     40.23 o
   4  24   3       15.18        0.00     39.89 o
   5  24   3      257.63      222.68     53.32 o
   6  24   3      402.66      407.78     57.76 o
  -4  25   3       45.44       10.44     48.97 o
  -3  25   3      226.25      308.91     50.65 o
  -2  25   3      319.02      460.93     72.50 o
  -1  25   3       30.62       10.57     41.00 o
   0  25   3       69.21       41.74     41.76 o
   1  25   3      428.74      311.62     46.59 o
   2  25   3       15.55        0.00     39.15 o
   3  25   3      170.16      144.36     48.62 o
 -21   0   4        7.50        0.00     72.92 o
 -20   0   4        1.96        0.00     42.99 o
 -19   0   4      196.68      295.52     56.17 o
 -18   0   4      807.44      857.53     58.63 o
 -17   0   4      616.18      597.91     51.06 o
 -16   0   4      985.78      944.38     42.94 o
 -15   0   4        8.01       83.10     18.77 o
 -14   0   4    10729.03    11469.63    130.67 o
 -13   0   4     3316.77     3145.35     44.92 o
 -12   0   4      100.85      149.47     13.14 o
 -11   0   4     3007.68     3807.21     41.64 o
 -10   0   4       10.69        4.52      8.31 o
  -9   0   4        4.25        0.00      7.67 o
  -8   0   4      434.49      437.29     11.27 o
  -7   0   4     1282.53     2251.65     31.30 o
  -6   0   4     8677.00     7507.69     67.58 o
  -5   0   4    19821.60    21654.29    186.18 o
  -4   0   4    53570.93    55665.46    495.37 o
  -3   0   4   116797.68   112593.93    923.94 o
  -1   0   4     5655.61     3095.52     53.40 o
   0   0   4     4164.48     4857.22     90.28 o
   1   0   4    14640.25    10477.04     91.20 o
   2   0   4      222.32      817.66     16.08 o
   3   0   4     5262.04     4901.41     50.34 o
   4   0   4     9360.91     7924.96     80.36 o
   5   0   4     1671.38      981.35     19.13 o
   6   0   4       36.22      186.29     12.25 o
   7   0   4     1134.35     1246.33     26.76 o
   8   0   4     1111.02     1247.99     25.40 o
   9   0   4     1082.13     1535.24     29.30 o
  10   0   4     2942.17     3458.91     49.87 o
  11   0   4      326.32      317.60     18.89 o
  12   0   4        5.10       10.83     16.42 o
  13   0   4      862.17      838.62     30.45 o
  14   0   4     2976.15     2938.18     64.01 o
  15   0   4      249.26      256.87     30.24 o
  16   0   4      923.49     1045.63     49.08 o
  17   0   4      287.41      282.12     45.42 o
  18   0   4       20.43       13.36     49.25 o
  19   0   4      807.14      841.59    112.34 o
  20   0   4        1.68       27.59     84.75 o
 -21   1   4      204.90      200.80     57.82 o
 -20   1   4       39.36       40.52     31.01 o
 -19   1   4        0.64        0.00     27.22 o
 -18   1   4       13.68       10.63     26.53 o
 -17   1   4      294.52      380.53     31.15 o
 -16   1   4        4.65        0.00     18.25 o
 -15   1   4      563.04      704.45     20.29 o
 -14   1   4      350.94      402.03     14.73 o
 -13   1   4     1939.17     2028.11     23.36 o
 -12   1   4     3166.03     3453.99     32.31 o
 -11   1   4     9990.68    10311.38     75.22 o
 -10   1   4      711.83      914.29     12.71 o
  -9   1   4     4616.71     4231.23     32.07 o
  -8   1   4     1207.62     1689.28     15.94 o
  -7   1   4     5899.68     6067.94     41.78 o
  -6   1   4     5936.36     6760.76     49.26 o
  -5   1   4     9733.84     9819.48     64.27 o
  -4   1   4      778.09      895.06      8.44 o
  -3   1   4    13381.14    13272.05     83.72 o
  -2   1   4     9634.83    10222.41     66.04 o
  -1   1   4     2719.36     3070.66     24.87 o
   0   1   4     3351.18     3822.44     25.42 o
   1   1   4      333.29      447.75      5.66 o
   2   1   4       86.91      196.72      5.35 o
   3   1   4    19169.08    19499.97    128.91 o
   4   1   4      272.53      320.52      7.60 o
   5   1   4      255.51      354.61      8.59 o
   6   1   4     1484.78     1555.20     17.63 o
   7   1   4       75.86       75.24      7.94 o
   8   1   4       12.48        0.00      7.41 o
   9   1   4       85.02      108.09     10.11 o
  10   1   4      298.09      386.02     12.85 o
  11   1   4      346.21      520.78     15.17 o
  12   1   4       24.87        4.18     11.60 o
  13   1   4      144.16      217.76     16.04 o
  14   1   4      417.90      436.18     22.40 o
  15   1   4      168.00      124.78     23.01 o
  16   1   4     1095.45     1072.77     33.01 o
  17   1   4       55.57       54.41     27.92 o
  18   1   4      123.71       95.75     35.65 o
  19   1   4      334.76      332.81     65.50 o
  20   1   4       38.54      122.28     75.88 o
 -21   2   4       46.98       17.47     37.74 o
 -20   2   4       21.56        0.00     30.32 o
 -19   2   4        0.08        0.00     27.38 o
 -18   2   4      263.82      297.57     31.77 o
 -17   2   4     1234.16     1241.10     38.23 o
 -16   2   4        8.29        0.00     17.82 o
 -15   2   4     1951.87     1964.50     32.68 o
 -14   2   4      241.55      282.37     13.43 o
 -13   2   4       67.61      126.83     10.01 o
 -12   2   4      108.69      128.85      8.69 o
 -11   2   4        1.26        0.00      7.19 o
 -10   2   4     1277.02     1114.88     13.79 o
  -9   2   4     2196.32     2252.40     20.50 o
  -8   2   4     3081.90     2842.88     27.86 o
  -7   2   4     3966.01     4666.39     43.05 o
  -6   2   4      259.37      155.35      7.27 o
  -5   2   4    17671.87    18973.59    148.94 o
  -4   2   4     5006.19     5264.97     40.09 o
  -3   2   4    12825.28    10831.19     71.66 o
  -2   2   4     3644.04     1731.28     13.86 o
   0   2   4    22957.06    26500.22    150.97 o
   1   2   4     3842.87     2136.72     15.93 o
   2   2   4    10645.67    12920.19     81.27 o
   3   2   4      886.74     1072.51     11.19 o
   4   2   4       60.72        0.00      4.83 o
   5   2   4      243.41      232.12      7.71 o
   6   2   4     3153.99     3184.06     28.56 o
   7   2   4     1456.79     1637.67     18.93 o
   8   2   4      138.05       81.17      8.49 o
   9   2   4       62.19       53.73      9.72 o
  10   2   4     1594.16     1291.32     20.67 o
  11   2   4      761.27      764.70     18.11 o
  12   2   4      325.51      397.13     15.16 o
  13   2   4       85.67       69.79     15.19 o
  14   2   4      296.38      366.84     20.86 o
  15   2   4      870.89      760.39     26.97 o
  16   2   4       12.42       23.54     22.96 o
  17   2   4      754.37      882.82     43.33 o
  18   2   4        5.57        0.00     34.37 o
  19   2   4      777.63      867.31     81.31 o
  20   2   4      289.17      339.67    122.20 o
 -21   3   4       98.42       56.37     36.23 o
 -20   3   4      129.44       84.92     35.73 o
 -19   3   4        2.63        0.00     26.86 o
 -18   3   4       67.64       31.44     33.57 o
 -17   3   4     1044.75     1005.05     33.53 o
 -16   3   4       99.59       97.76     18.66 o
 -15   3   4      921.29      970.50     26.19 o
 -14   3   4     5482.07     5401.26     67.79 o
 -13   3   4        1.47       13.99     11.38 o
 -12   3   4      144.52      146.23     11.01 o
 -11   3   4     1505.30     1834.85     24.92 o
 -10   3   4      217.33      341.13     13.77 o
  -9   3   4     1608.92     1546.25     22.71 o
  -8   3   4     1956.12     2273.03     33.90 o
  -7   3   4     5148.15     5109.00     56.79 o
  -6   3   4      638.14      698.78     16.21 o
  -5   3   4    21391.29    21944.16    183.28 o
  -4   3   4      984.79     1147.99     14.50 o
  -3   3   4     7351.48     8373.80     56.17 o
  -2   3   4    61876.51    60389.46    360.56 o
  -1   3   4       60.57       72.16      4.35 o
   0   3   4    46544.67    47699.19    294.40 o
   1   3   4     1264.91      921.25      9.27 o
   2   3   4     3912.54     3049.31     23.19 o
   3   3   4    29104.93    29217.84    197.56 o
   4   3   4       68.21       45.01      5.61 o
   5   3   4      191.24      293.75     10.02 o
   6   3   4      373.91      397.77     12.09 o
   7   3   4     4209.62     4436.24     37.86 o
   8   3   4       18.56       14.55      7.93 o
   9   3   4     2836.92     2863.26     30.11 o
  10   3   4      961.07      886.70     17.66 o
  11   3   4     1207.90     1020.46     19.11 o
  12   3   4       74.89       39.60     11.21 o
  13   3   4      634.90      716.60     21.91 o
  14   3   4      666.80      675.14     23.60 o
  15   3   4      162.48      111.21     21.26 o
  16   3   4     1292.34     1421.34     41.91 o
  17   3   4     1965.60     1941.74     79.19 o
  18   3   4      112.24      135.59     39.83 o
  19   3   4       22.89        0.00     54.45 o
  20   3   4      611.35      767.70     82.21 o
 -21   4   4       24.67       31.03     72.92 o
 -20   4   4      109.53       57.85     32.14 o
 -19   4   4        0.24        0.00     24.75 o
 -18   4   4      310.40      290.80     33.81 o
 -17   4   4      251.62      224.09     22.82 o
 -16   4   4       14.87        0.00     17.52 o
 -15   4   4      285.88      317.22     18.59 o
 -14   4   4     1109.64     1145.41     23.91 o
 -13   4   4     2117.45     2001.11     36.08 o
 -12   4   4      452.87      514.10     21.66 o
 -11   4   4     6414.64     6355.93     67.78 o
 -10   4   4     1702.56     1609.89     28.29 o
  -9   4   4       51.28       76.76     14.72 o
  -8   4   4     1648.09     1870.53     29.61 o
  -7   4   4     3024.80     3961.36     45.29 o
  -6   4   4    14643.50    15398.60    144.43 o
  -5   4   4     1193.71     1204.14     17.81 o
  -4   4   4     6183.36     5183.34     40.85 o
  -3   4   4     9023.56     9309.27     65.41 o
  -2   4   4    49063.39    44716.54    278.21 o
  -1   4   4     2245.72      961.21     10.54 o
   0   4   4     5243.90     6131.50     41.96 o
   1   4   4     2598.54     1272.20     13.07 o
   2   4   4    31207.15    37281.70    239.01 o
   3   4   4       65.15       91.02      5.90 o
   4   4   4     1620.56     1526.98     16.13 o
   5   4   4     8660.17    10036.08     74.57 o
   6   4   4     7088.96     7611.53     62.48 o
   7   4   4      401.83      414.21     11.79 o
   8   4   4      412.76      603.91     13.22 o
   9   4   4     1638.17     1759.14     22.69 o
  10   4   4       13.91        0.00     10.22 o
  11   4   4      121.09      107.64     12.23 o
  12   4   4      380.64      363.91     14.83 o
  13   4   4      561.65      605.25     20.70 o
  14   4   4     1235.92     1101.20     27.39 o
  15   4   4        6.67        0.00     22.75 o
  16   4   4       69.62       78.06     27.96 o
  17   4   4     1288.03     1345.94     46.53 o
  18   4   4       72.97      105.35     33.37 o
  19   4   4       69.21       33.07     60.11 o
  20   4   4        0.05        8.76     62.98 o
 -21   5   4      103.73       27.18     53.95 o
 -20   5   4       14.77        0.00     47.72 o
 -19   5   4        0.20        0.00     37.04 o
 -18   5   4        0.12        0.00     26.40 o
 -17   5   4      114.36      117.98     20.33 o
 -16   5   4      280.79      275.08     17.55 o
 -15   5   4       55.95       60.48     14.29 o
 -14   5   4        7.74        0.00     12.07 o
 -13   5   4      537.75      500.34     17.91 o
 -12   5   4    10269.88    10490.12    128.78 o
 -11   5   4     5115.55     5119.88     72.33 o
 -10   5   4        9.28        0.00     14.00 o
  -9   5   4     3421.99     3744.43     48.51 o
  -8   5   4     7613.85     7378.44     77.07 o
  -7   5   4     4105.18     4588.87     51.89 o
  -6   5   4      619.73     1222.34     19.60 o
  -5   5   4     2625.41     2248.01     22.86 o
  -4   5   4    22758.73    21750.51    148.29 o
  -3   5   4    27489.02    26529.33    179.53 o
  -2   5   4        0.26       18.40      4.59 o
  -1   5   4      218.87      190.26      6.29 o
   0   5   4     2159.35     3120.26     26.82 o
   1   5   4     4948.78     4011.30     34.15 o
   2   5   4      262.83      131.25      7.04 o
   3   5   4     6007.46     6863.24     51.58 o
   4   5   4     2468.88     2745.46     25.45 o
   5   5   4      428.46      534.94     11.19 o
   6   5   4     5468.63     5688.92     46.54 o
   7   5   4      370.98      379.19     13.41 o
   8   5   4      197.14      154.11     10.12 o
   9   5   4        5.82        0.75      9.75 o
  10   5   4      248.76      248.09     12.80 o
  11   5   4      452.23      580.51     17.05 o
  12   5   4      841.17      870.28     20.81 o
  13   5   4      131.30       86.07     16.32 o
  14   5   4       71.10       14.11     18.77 o
  15   5   4      382.43      328.07     28.68 o
  16   5   4       32.66        6.05     26.97 o
  17   5   4        9.15       47.93     28.55 o
  18   5   4        0.21        0.00     56.61 o
  19   5   4      558.23      651.79     75.18 o
  20   5   4       81.31       67.14    120.23 o
 -20   6   4      225.72      294.41     55.77 o
 -19   6   4       77.50       35.96     47.14 o
 -18   6   4       66.65       16.18     26.26 o
 -17   6   4        2.30        0.80     22.14 o
 -16   6   4       60.98       49.50     21.59 o
 -15   6   4      919.42      856.93     29.44 o
 -14   6   4       14.15       17.13     17.11 o
 -13   6   4      281.50      412.17     28.82 o
 -12   6   4     2089.08     2349.77     44.09 o
 -11   6   4     2241.49     2566.25     44.26 o
 -10   6   4        8.02        2.51     15.55 o
  -9   6   4       38.49       36.00     13.37 o
  -8   6   4     4980.49     5534.59     65.12 o
  -7   6   4    12286.94    12571.58    115.93 o
  -6   6   4      754.10      948.06     14.73 o
  -5   6   4     1706.02     2563.09     22.13 o
  -4   6   4     9787.12    11378.62     80.39 o
  -3   6   4      103.84       89.41      6.85 o
  -2   6   4    22638.78    25234.36    168.04 o
  -1   6   4     2909.73     2729.10     25.77 o
   0   6   4      524.07      383.85      9.53 o
   1   6   4     8608.68     8573.23     66.68 o
   2   6   4     6728.20     7692.85     59.11 o
   3   6   4      229.51      418.74     13.54 o
   4   6   4    11169.58    11641.89     89.31 o
   5   6   4      822.33      632.49     12.67 o
   6   6   4     4946.27     5256.87     44.28 o
   7   6   4       82.28      106.02      8.98 o
   8   6   4      462.39      418.12     13.82 o
   9   6   4      472.19      576.66     15.38 o
  10   6   4      819.08     1020.04     19.58 o
  11   6   4       49.01       55.61     12.57 o
  12   6   4        6.23        0.00     12.96 o
  13   6   4     1022.47      864.13     24.63 o
  14   6   4      141.33      142.10     22.83 o
  15   6   4      514.05      542.97     33.11 o
  16   6   4       18.96       21.28     28.14 o
  17   6   4      754.73      816.55     40.37 o
  18   6   4       18.12        0.00     34.23 o
  19   6   4      373.45      395.45     80.81 o
 -20   7   4       23.16       22.34    102.49 o
 -19   7   4      215.07      101.83    126.14 o
 -18   7   4      482.43      571.90     34.28 o
 -17   7   4      947.44      841.30     33.95 o
 -16   7   4        0.57        0.00     19.71 o
 -15   7   4       94.19       80.36     19.84 o
 -14   7   4     7165.45     7088.09    102.02 o
 -13   7   4        9.07        0.00     22.19 o
 -12   7   4       36.87        0.00     25.64 o
 -11   7   4     2062.27     2326.89     43.66 o
 -10   7   4     1302.67     1374.35     30.10 o
  -9   7   4     6849.92     7234.12     77.66 o
  -8   7   4     5447.10     5828.13     63.29 o
  -7   7   4     2945.85     3336.98     33.27 o
  -6   7   4      325.72      138.78      8.76 o
  -5   7   4     8351.95     8433.72     60.41 o
  -4   7   4     1933.34     2965.20     26.06 o
  -3   7   4     1059.24      499.51     11.12 o
  -2   7   4    14215.40    15248.45    113.65 o
  -1   7   4     4538.31     6023.44     46.81 o
   0   7   4      356.63      269.03      9.22 o
   1   7   4     2908.28     2919.60     28.27 o
   2   7   4       19.81      192.49     10.10 o
   3   7   4     6361.06     6003.22     49.95 o
   4   7   4     1330.84      950.30     15.82 o
   5   7   4       60.66      138.65      8.99 o
   6   7   4     2292.00     2813.59     29.07 o
   7   7   4      845.11      694.08     15.03 o
   8   7   4       12.05        6.49     10.06 o
   9   7   4      154.49      145.82     12.39 o
  10   7   4     1173.01     1175.65     21.42 o
  11   7   4     3975.06     4151.46     46.48 o
  12   7   4     1499.31     1670.81     27.69 o
  13   7   4     1192.45     1189.06     32.26 o
  14   7   4      200.65      192.79     23.83 o
  15   7   4      634.17      784.57     37.52 o
  16   7   4     3944.27     3862.41     75.68 o
  17   7   4       16.86       48.71     29.62 o
  18   7   4      106.45       83.78     33.79 o
  19   7   4       29.30        0.00     46.43 o
 -20   8   4       45.18        0.00     48.92 o
 -19   8   4       20.17       50.17     45.27 o
 -18   8   4       90.16       83.32     25.75 o
 -17   8   4      282.20      351.16     34.92 o
 -16   8   4      232.13      217.33     23.37 o
 -15   8   4      383.44      330.87     27.44 o
 -14   8   4      254.77      278.52     35.44 o
 -13   8   4     1908.00     2011.16     53.36 o
 -12   8   4       15.68        0.00     25.19 o
 -11   8   4      684.44      609.86     37.95 o
 -10   8   4      948.85      983.53     22.88 o
  -9   8   4      130.79      163.58     12.58 o
  -8   8   4        0.04        0.00      7.34 o
  -7   8   4      187.03      149.00      8.17 o
  -6   8   4       18.29        0.00      6.26 o
  -5   8   4    11471.60    10882.34     78.72 o
  -4   8   4     9712.94    10263.00     79.10 o
  -3   8   4       11.22      137.86      9.54 o
  -2   8   4       81.49       69.97      8.10 o
  -1   8   4      376.48      403.61     10.55 o
   0   8   4     2600.47     2338.19     24.35 o
   1   8   4     1479.43     1432.60     18.41 o
   2   8   4     6757.60     6698.91     52.59 o
   3   8   4     3601.25     3726.45     35.21 o
   4   8   4     2330.05     2335.22     27.79 o
   5   8   4        6.23        0.00      8.75 o
   6   8   4     3190.44     2824.20     28.52 o
   7   8   4      454.00      395.60     14.09 o
   8   8   4      944.92      863.61     18.94 o
   9   8   4     2357.47     2230.52     29.03 o
  10   8   4      493.67      535.54     18.74 o
  11   8   4     2153.73     2239.47     33.78 o
  12   8   4      597.28      680.20     24.35 o
  13   8   4      891.63      920.99     34.02 o
  14   8   4       30.54        0.00     22.74 o
  15   8   4     2485.89     2527.93     59.62 o
  16   8   4     2037.72     2318.06     58.90 o
  17   8   4      137.27      118.31     30.78 o
  18   8   4        3.74        0.00     40.68 o
  19   8   4      152.55      145.65     52.14 o
 -20   9   4       79.06       29.71     56.17 o
 -19   9   4        1.86        0.00     38.21 o
 -18   9   4       47.84       61.67     31.79 o
 -17   9   4      136.62      129.50     34.23 o
 -16   9   4      175.79      145.45     24.15 o
 -15   9   4       18.51        0.00     19.41 o
 -14   9   4       13.41        0.00     22.56 o
 -13   9   4        4.70        0.00     26.12 o
 -12   9   4      564.01      615.62     30.18 o
 -11   9   4     1982.47     1896.16     38.82 o
 -10   9   4     5013.40     5250.56     53.61 o
  -9   9   4      452.11      448.54     14.22 o
  -8   9   4      169.73      127.43      8.35 o
  -7   9   4      386.34      451.76     12.20 o
  -6   9   4      997.06     1276.60     17.24 o
  -5   9   4     2900.02     3059.42     30.47 o
  -4   9   4     9613.40     9061.87     72.17 o
  -3   9   4     3204.47     2934.68     31.79 o
  -2   9   4        0.62        0.00      8.13 o
  -1   9   4     7458.60     6846.81     55.59 o
   0   9   4      422.61      341.45     11.70 o
   1   9   4     1527.13     1698.14     21.26 o
   2   9   4      284.42      481.31     12.24 o
   3   9   4     1264.04     1264.32     18.65 o
   4   9   4     2776.70     2437.45     29.20 o
   5   9   4     1623.41     1571.68     24.25 o
   6   9   4      100.53      123.69     10.77 o
   7   9   4     2260.89     2226.34     28.52 o
   8   9   4       68.17       56.06     11.11 o
   9   9   4     2484.03     2729.51     33.23 o
  10   9   4      316.67      385.36     16.32 o
  11   9   4       33.55        0.00     16.84 o
  12   9   4       57.58       69.76     17.79 o
  13   9   4     1502.83     1491.80     40.94 o
  14   9   4      281.20      312.49     31.24 o
  15   9   4      585.90      769.07     39.71 o
  16   9   4        3.50       60.34     30.03 o
  17   9   4      514.83      529.03     40.27 o
  18   9   4      197.34      210.16     37.07 o
  19   9   4      756.38      933.78    108.35 o
 -19  10   4      281.89      327.55     46.14 o
 -18  10   4       33.08       13.21     27.38 o
 -17  10   4        6.07        0.00     23.99 o
 -16  10   4       82.32       52.33     23.74 o
 -15  10   4        0.23        5.08     20.48 o
 -14  10   4      467.99      503.63     25.93 o
 -13  10   4     1214.75     1364.52     31.23 o
 -12  10   4      220.47      233.44     16.24 o
 -11  10   4       72.59       46.98     12.92 o
 -10  10   4     5374.41     5459.99     68.83 o
  -9  10   4      190.12      237.11     10.26 o
  -8  10   4      553.24      551.58     13.27 o
  -7  10   4      293.12      229.81     10.33 o
  -6  10   4       83.94      103.31      9.73 o
  -5  10   4      151.99      208.58     10.61 o
  -4  10   4     2108.73     2084.58     24.70 o
  -3  10   4      427.59      696.67     16.35 o
  -2  10   4      158.78      180.58     10.89 o
  -1  10   4      389.84      621.03     14.70 o
   0  10   4     2802.67     2938.70     31.38 o
   1  10   4     3461.19     3849.33     37.67 o
   2  10   4        0.27        0.00      9.17 o
   3  10   4      151.91      155.96     11.17 o
   4  10   4       67.24       78.67     11.05 o
   5  10   4     1342.88     1283.89     22.44 o
   6  10   4       65.87       68.54     12.15 o
   7  10   4     2808.22     2749.24     32.50 o
   8  10   4     1066.57     1011.77     20.65 o
   9  10   4        9.03       15.55     11.56 o
  10  10   4       53.32        0.00     12.64 o
  11  10   4     1645.17     1576.71     28.02 o
  12  10   4      718.79      528.02     26.66 o
  13  10   4        8.32        0.00     21.99 o
  14  10   4      856.21     1002.49     41.82 o
  15  10   4        9.17        0.00     27.03 o
  16  10   4      415.39      467.65     37.17 o
  17  10   4       15.31        0.00     31.57 o
  18  10   4       69.99      136.77     36.23 o
 -19  11   4       27.66        0.00     38.61 o
 -18  11   4       33.61        0.00     23.38 o
 -17  11   4      148.54      120.52     23.08 o
 -16  11   4      387.44      478.33     31.30 o
 -15  11   4      477.56      528.81     30.90 o
 -14  11   4        0.36        0.00     20.34 o
 -13  11   4      123.24       65.52     20.80 o
 -12  11   4      379.07      360.74     20.68 o
 -11  11   4     1272.02     1267.86     25.80 o
 -10  11   4     1267.49     1290.62     24.19 o
  -9  11   4      240.61      255.57     12.76 o
  -8  11   4      134.90      100.19     11.59 o
  -7  11   4       43.20        0.00     10.32 o
  -6  11   4       19.26        0.00     10.36 o
  -5  11   4      183.09      228.22     12.26 o
  -4  11   4     3093.16     3440.08     36.56 o
  -3  11   4     2036.39     2278.16     30.07 o
  -2  11   4       26.13        0.00      9.49 o
  -1  11   4      564.97      445.72     14.15 o
   0  11   4      240.67      427.90     14.34 o
   1  11   4     1160.19     1197.60     20.72 o
   2  11   4       38.77        0.00     10.47 o
   3  11   4      408.67      313.77     12.99 o
   4  11   4      635.07      750.13     18.14 o
   5  11   4       13.69        0.00     10.04 o
   6  11   4     1670.00     2015.47     29.24 o
   7  11   4     1204.91     1294.54     23.00 o
   8  11   4      100.34      118.30     13.21 o
   9  11   4      929.72      920.46     21.57 o
  10  11   4     1571.31     1420.45     27.53 o
  11  11   4        3.15        0.00     16.14 o
  12  11   4       57.03       72.73     22.24 o
  13  11   4      469.70      526.55     35.55 o
  14  11   4      956.81      923.75     51.62 o
  15  11   4      297.79      220.41     32.63 o
  16  11   4      147.58      137.67     32.32 o
  17  11   4       73.37       47.22     34.35 o
  18  11   4      589.86      650.02     57.54 o
 -19  12   4       85.92       29.29     39.36 o
 -18  12   4       11.33       30.24     37.20 o
 -17  12   4      355.43      475.70     35.53 o
 -16  12   4      170.37      210.05     28.53 o
 -15  12   4       15.03        0.78     25.73 o
 -14  12   4      291.59      268.68     27.69 o
 -13  12   4       10.71        0.00     14.92 o
 -12  12   4      192.08      142.18     17.08 o
 -11  12   4      154.23      124.79     16.10 o
 -10  12   4        0.15        0.00     12.86 o
  -9  12   4     1151.97     1166.30     23.76 o
  -8  12   4      535.37      468.65     15.67 o
  -7  12   4     1499.48     1361.84     23.70 o
  -6  12   4     1787.10     1657.81     26.19 o
  -5  12   4      281.46      219.47     13.11 o
  -4  12   4     1813.55     1965.98     30.22 o
  -3  12   4      538.16      457.94     15.22 o
  -2  12   4       40.76       20.62     11.17 o
  -1  12   4      218.86      213.31     13.47 o
   0  12   4     1000.48     1375.17     23.64 o
   1  12   4       35.63       12.93     10.50 o
   2  12   4      126.44       85.52     12.46 o
   3  12   4      766.53      786.59     18.40 o
   4  12   4      212.68      124.72     14.43 o
   5  12   4        9.06        0.00     11.00 o
   6  12   4        0.03        0.00     13.27 o
   7  12   4       98.63       47.09     14.92 o
   8  12   4      670.92      650.32     19.95 o
   9  12   4       10.75        0.00     14.53 o
  10  12   4      134.93       57.43     17.64 o
  11  12   4        3.66        0.00     19.38 o
  12  12   4       16.41        0.00     26.23 o
  13  12   4      686.73      699.18     39.13 o
  14  12   4      749.60      727.61     41.39 o
  15  12   4        1.73        0.00     28.06 o
  16  12   4       87.49        0.00     32.28 o
  17  12   4        0.70        3.46     49.91 o
 -18  13   4       60.45       22.80     53.20 o
 -17  13   4       99.12       53.55     37.31 o
 -16  13   4       67.19       65.11     27.60 o
 -15  13   4      128.91      122.27     27.97 o
 -14  13   4      395.62      447.23     24.78 o
 -13  13   4      688.35      768.67     33.52 o
 -12  13   4        0.12        0.00     18.56 o
 -11  13   4       48.66       24.94     16.44 o
 -10  13   4      592.68      512.62     20.95 o
  -9  13   4     1442.28     1678.44     30.08 o
  -8  13   4      358.78      340.32     17.81 o
  -7  13   4        0.74        0.00     13.23 o
  -6  13   4      275.94      291.15     15.87 o
  -5  13   4        0.04        0.00     11.72 o
  -4  13   4      113.84       74.54     11.64 o
  -3  13   4       84.23      111.47     13.41 o
  -2  13   4      211.29      121.43     13.12 o
  -1  13   4     1670.92     1623.19     25.81 o
   0  13   4      732.69      828.62     20.28 o
   1  13   4     3403.78     3539.06     40.90 o
   2  13   4        6.79        0.00     11.51 o
   3  13   4       66.97       53.79     12.68 o
   4  13   4       53.66       39.57     14.22 o
   5  13   4      162.20      132.29     16.84 o
   6  13   4      974.13      851.15     23.73 o
   7  13   4      180.12      168.17     17.59 o
   8  13   4        6.11        0.00     14.23 o
   9  13   4      600.83      670.17     24.63 o
  10  13   4      262.45      177.86     22.92 o
  11  13   4      119.70       72.42     23.34 o
  12  13   4        0.56        1.02     30.41 o
  13  13   4     1422.17     1453.45     49.92 o
  14  13   4       40.91        0.00     30.50 o
  15  13   4       50.98       50.74     30.98 o
  16  13   4        8.37        0.00     33.78 o
  17  13   4       50.91        0.00     44.58 o
 -18  14   4      347.72      332.12     47.35 o
 -17  14   4        5.44        5.56     38.74 o
 -16  14   4      353.90      435.75     46.31 o
 -15  14   4       23.22        8.80     28.01 o
 -14  14   4      841.28      757.03     31.54 o
 -13  14   4       18.83       70.50     22.27 o
 -12  14   4      160.75      238.31     23.57 o
 -11  14   4      406.53      408.60     24.66 o
 -10  14   4      589.22      659.87     28.92 o
  -9  14   4     1697.26     1712.33     31.98 o
  -8  14   4      163.23      146.50     16.46 o
  -7  14   4      462.37      446.61     21.00 o
  -6  14   4      887.33      870.89     22.70 o
  -5  14   4     1270.91     1340.71     26.64 o
  -4  14   4      364.84      352.64     18.65 o
  -3  14   4      259.49      231.56     15.11 o
  -2  14   4        0.43        0.00     11.72 o
  -1  14   4       59.30        0.00     12.40 o
   0  14   4      266.89      288.82     17.59 o
   1  14   4      518.82      691.72     19.88 o
   2  14   4      401.96      402.98     17.85 o
   3  14   4      784.40      818.34     22.88 o
   4  14   4       70.12       51.35     16.59 o
   5  14   4      564.24      599.97     23.11 o
   6  14   4      363.52      307.15     19.34 o
   7  14   4      125.34       65.76     17.66 o
   8  14   4     1696.16     1535.56     34.73 o
   9  14   4        1.55        0.00     20.77 o
  10  14   4      110.40       66.16     22.96 o
  11  14   4       46.33       70.47     36.87 o
  12  14   4       41.54       12.96     29.34 o
  13  14   4       31.13        0.00     29.25 o
  14  14   4       20.72        0.00     29.87 o
  15  14   4      186.79      187.27     37.38 o
  16  14   4       37.68        0.00     34.72 o
  17  14   4        5.39       24.82     46.34 o
 -17  15   4        0.01        0.00     39.47 o
 -16  15   4      112.58      117.59     43.26 o
 -15  15   4       27.88        0.22     35.89 o
 -14  15   4       14.93        0.00     25.66 o
 -13  15   4      118.01       63.41     27.57 o
 -12  15   4       81.12      144.65     25.22 o
 -11  15   4       14.13        0.00     20.32 o
 -10  15   4      142.01       73.24     28.56 o
  -9  15   4     1042.46     1078.18     31.94 o
  -8  15   4      110.49       33.91     18.29 o
  -7  15   4      232.20      193.40     18.23 o
  -6  15   4     1860.56     1786.58     33.19 o
  -5  15   4        0.35        0.00     14.36 o
  -4  15   4       32.20        0.00     16.25 o
  -3  15   4     1255.47     1228.80     25.82 o
  -2  15   4      244.80      192.81     15.85 o
  -1  15   4      341.03      409.40     18.97 o
   0  15   4        8.59        0.00     13.92 o
   1  15   4        9.34        0.00     14.52 o
   2  15   4      611.45      629.32     22.69 o
   3  15   4       46.57       27.43     16.67 o
   4  15   4       45.20        0.00     18.27 o
   5  15   4      262.30      301.00     22.11 o
   6  15   4      309.87      314.09     27.31 o
   7  15   4        9.00       27.22     20.08 o
   8  15   4       34.29        0.00     21.05 o
   9  15   4      486.20      496.81     28.76 o
  10  15   4       61.27        2.36     24.21 o
  11  15   4       18.83       41.34     30.83 o
  12  15   4       64.20       25.62     31.36 o
  13  15   4       10.05        6.65     30.53 o
  14  15   4      367.13      402.67     38.39 o
  15  15   4        9.50        0.00     35.67 o
  16  15   4       28.38        0.00     46.83 o
 -16  16   4        0.32        0.00     41.50 o
 -15  16   4      112.96      111.69     42.11 o
 -14  16   4      157.33      181.33     29.73 o
 -13  16   4       11.86        0.00     27.54 o
 -12  16   4      672.73      838.45     55.53 o
 -11  16   4        5.28        0.00     27.26 o
 -10  16   4      204.60       58.59     25.50 o
  -9  16   4     1548.99     1154.57     36.90 o
  -8  16   4      121.64       46.71     20.79 o
  -7  16   4       25.78        0.00     18.71 o
  -6  16   4      998.65      995.12     31.06 o
  -5  16   4     1287.93     1148.14     32.55 o
  -4  16   4      543.69      721.09     29.27 o
  -3  16   4       32.05        0.00     17.71 o
  -2  16   4      116.08       37.16     16.33 o
  -1  16   4      219.07      153.07     18.19 o
   0  16   4        5.57        0.00     16.47 o
   1  16   4      147.90       67.22     18.26 o
   2  16   4     2362.59     2281.98     40.08 o
   3  16   4        4.56        0.00     22.62 o
   4  16   4     1419.52     1567.12     45.23 o
   5  16   4      106.18       72.24     22.16 o
   6  16   4      962.72     1145.17     34.17 o
   7  16   4      253.50      272.22     25.13 o
   8  16   4      245.57      152.59     25.12 o
   9  16   4      608.66      880.23     34.25 o
  10  16   4      107.82       52.48     26.26 o
  11  16   4      422.19      323.19     36.71 o
  12  16   4      367.03      379.69     38.58 o
  13  16   4        0.93        0.00     30.95 o
  14  16   4       64.73       36.89     33.45 o
  15  16   4       72.28       97.15     53.59 o
 -16  17   4       25.88       67.08     45.51 o
 -15  17   4      105.00      104.90     31.81 o
 -14  17   4        1.81        0.00     28.78 o
 -13  17   4      101.85       76.24     30.74 o
 -12  17   4      438.30      434.25     36.38 o
 -11  17   4      141.75      134.97     31.15 o
 -10  17   4        7.79        0.00     26.10 o
  -9  17   4        7.00        0.00     25.98 o
  -8  17   4      143.20       77.98     22.86 o
  -7  17   4      320.40      237.84     24.90 o
  -6  17   4       77.32       22.85     21.04 o
  -5  17   4       65.05       48.50     22.32 o
  -4  17   4      365.21      366.79     26.62 o
  -3  17   4      453.48      457.69     26.51 o
  -2  17   4       45.17        0.00     32.47 o
  -1  17   4       96.69       65.91     18.27 o
   0  17   4       28.21        0.00     19.25 o
   1  17   4      467.50      349.19     27.83 o
   2  17   4       18.35        0.00     19.19 o
   3  17   4      107.79       53.66     24.84 o
   4  17   4      616.57      592.42     30.52 o
   5  17   4      246.70      260.97     26.14 o
   6  17   4      588.36      717.57     40.58 o
   7  17   4      128.84       98.63     25.53 o
   8  17   4     1806.34     1668.07     66.55 o
   9  17   4      219.00      259.64     30.72 o
  10  17   4      784.58      828.84     44.76 o
  11  17   4        0.02        0.00     34.08 o
  12  17   4      141.13      145.83     37.38 o
  13  17   4       30.10       18.81     35.42 o
  14  17   4       22.85       47.47     54.46 o
  15  17   4       76.67       23.16     90.24 o
 -15  18   4       12.05        0.00     49.81 o
 -14  18   4        3.52        0.00     33.58 o
 -13  18   4       11.45        0.00     33.97 o
 -12  18   4      469.71      423.67     39.96 o
 -11  18   4      106.84       48.41     33.74 o
 -10  18   4        1.41        0.00     40.89 o
  -9  18   4       12.96        0.00     27.25 o
  -8  18   4        5.89        0.00     25.34 o
  -7  18   4      698.61      793.36     35.12 o
  -6  18   4       15.07       22.99     26.07 o
  -5  18   4       14.44       25.03     22.26 o
  -4  18   4      482.92      578.79     31.51 o
  -3  18   4      521.31      467.12     29.71 o
  -2  18   4      535.51      430.62     27.47 o
  -1  18   4      568.72      467.83     26.99 o
   0  18   4     1477.08     1474.20     38.65 o
   1  18   4       67.61       20.10     21.56 o
   2  18   4      477.85      433.55     31.74 o
   3  18   4      257.43      274.34     27.12 o
   4  18   4      413.95      373.21     28.56 o
   5  18   4       18.22        0.00     23.25 o
   6  18   4      284.65      318.61     28.47 o
   7  18   4       37.09       26.74     26.21 o
   8  18   4      817.72     1192.75     41.90 o
   9  18   4      455.51      456.08     35.29 o
  10  18   4      613.88      650.18     47.03 o
  11  18   4       15.12        1.94     35.85 o
  12  18   4      378.17      363.20     56.42 o
  13  18   4     1074.34     1387.51     74.33 o
  14  18   4        4.83        0.00     55.40 o
 -14  19   4       29.03       13.73     51.67 o
 -13  19   4       22.06        0.00     33.62 o
 -12  19   4      168.87       25.29     34.49 o
 -11  19   4      295.15      295.80     48.50 o
 -10  19   4      362.15      331.83     40.69 o
  -9  19   4        0.44        0.00     29.56 o
  -8  19   4       10.00        0.00     26.05 o
  -7  19   4      216.35      198.02     27.94 o
  -6  19   4     1685.95     1650.50     46.01 o
  -5  19   4     1732.39     1670.98     43.43 o
  -4  19   4        6.62        2.36     27.78 o
  -3  19   4      618.99      643.36     32.59 o
  -2  19   4       79.90        0.37     23.76 o
  -1  19   4      349.05      379.48     28.52 o
   0  19   4       19.29        0.00     23.91 o
   1  19   4        0.00        0.00     22.05 o
   2  19   4        6.88        0.00     22.53 o
   3  19   4       25.06        0.00     23.56 o
   4  19   4       19.57        0.00     24.46 o
   5  19   4      788.08      751.23     35.59 o
   6  19   4      227.09      252.22     30.51 o
   7  19   4      218.26      225.35     40.79 o
   8  19   4       26.43       24.70     30.13 o
   9  19   4     1243.96     1490.46     57.22 o
  10  19   4      298.25      287.53     41.92 o
  11  19   4        5.17        0.00     45.98 o
  12  19   4       74.61        0.00     44.40 o
  13  19   4      533.17      687.91     72.84 o
 -13  20   4      101.60        0.00     51.43 o
 -12  20   4       51.23        0.00     45.68 o
 -11  20   4        4.08        0.00     38.48 o
 -10  20   4       20.15        0.00     34.93 o
  -9  20   4        6.09        1.12     33.44 o
  -8  20   4      217.32      175.89     33.86 o
  -7  20   4     1083.15     1074.09     44.43 o
  -6  20   4     1052.64     1111.44     41.62 o
  -5  20   4       34.75        0.00     24.65 o
  -4  20   4       59.76        0.00     25.21 o
  -3  20   4      670.37      580.17     34.94 o
  -2  20   4       57.24        0.00     26.79 o
  -1  20   4      100.22       78.96     25.59 o
   0  20   4        0.23        0.00     23.98 o
   1  20   4       11.20        0.00     26.17 o
   2  20   4      132.41      118.57     27.34 o
   3  20   4      256.18      211.21     29.02 o
   4  20   4      301.12      213.23     28.99 o
   5  20   4      763.49      837.84     39.69 o
   6  20   4      128.47       78.55     31.44 o
   7  20   4       88.42       44.26     29.04 o
   8  20   4      229.19      282.73     34.61 o
   9  20   4      182.60      161.21     42.76 o
  10  20   4        2.49        0.00     43.37 o
  11  20   4        1.03        0.00     56.33 o
  12  20   4       38.25        0.00     54.39 o
 -12  21   4      109.70      178.42     58.56 o
 -11  21   4      121.42       99.09     48.89 o
 -10  21   4      149.14      151.52     49.91 o
  -9  21   4      270.60      338.59     53.46 o
  -8  21   4        0.01        0.00     31.81 o
  -7  21   4      103.23       91.93     31.80 o
  -6  21   4       77.41       29.15     33.89 o
  -5  21   4      149.65       89.64     30.97 o
  -4  21   4        2.50        5.89     28.22 o
  -3  21   4      256.13      222.43     31.50 o
  -2  21   4        0.09        0.00     26.59 o
  -1  21   4     1222.33     1352.65     45.84 o
   0  21   4      143.21       71.25     26.21 o
   1  21   4      757.36      856.51     46.50 o
   2  21   4      170.27      125.53     28.25 o
   3  21   4      145.19      143.35     28.69 o
   4  21   4        6.95        0.00     26.25 o
   5  21   4       38.48       13.16     28.12 o
   6  21   4      221.70      177.85     30.70 o
   7  21   4      391.16      578.92     60.06 o
   8  21   4      184.10      179.34     47.93 o
   9  21   4      182.67      237.56     85.26 o
  10  21   4      153.62      184.89     60.54 o
  11  21   4       31.16        0.00     59.29 o
 -11  22   4      190.73      221.57     53.13 o
 -10  22   4       38.96       21.67     54.82 o
  -9  22   4       18.22       45.61     81.69 o
  -8  22   4       48.82        0.00     46.37 o
  -7  22   4      106.67       97.23     47.06 o
  -6  22   4       84.17       35.44     37.62 o
  -5  22   4        0.07        0.00     30.76 o
  -4  22   4      517.95      506.73     38.97 o
  -3  22   4       70.96       42.25     29.70 o
  -2  22   4       18.17        0.00     27.60 o
  -1  22   4      229.15      292.91     33.79 o
   0  22   4       14.83        0.00     28.70 o
   1  22   4      484.65      484.87     37.01 o
   2  22   4      328.75      351.09     32.71 o
   3  22   4       15.12        0.00     26.62 o
   4  22   4        3.92        0.00     26.93 o
   5  22   4        2.37        0.00     35.66 o
   6  22   4      151.63      145.13     39.39 o
   7  22   4      528.66      698.88     58.42 o
   8  22   4       98.14      114.77     64.58 o
   9  22   4      618.27      735.07     75.39 o
  10  22   4      109.60        0.00     57.58 o
  -9  23   4        3.72        0.00     55.76 o
  -8  23   4       40.99       12.07     54.25 o
  -7  23   4       68.23        6.52     45.98 o
  -6  23   4        0.13        0.00     38.17 o
  -5  23   4       52.60       19.58     37.09 o
  -4  23   4      359.06      263.44     42.19 o
  -3  23   4       25.19        0.00     32.55 o
  -2  23   4       24.03        0.00     32.39 o
  -1  23   4        0.16        0.00     29.77 o
   0  23   4        0.42        0.00     30.85 o
   1  23   4      198.33      130.76     33.28 o
   2  23   4       19.72       39.84     34.55 o
   3  23   4        3.67        0.00     31.90 o
   4  23   4        1.30        0.00     37.59 o
   5  23   4      256.45      389.24     44.71 o
   6  23   4      201.88      283.07     48.17 o
   7  23   4        2.14        0.00     47.11 o
   8  23   4        3.32        0.00     54.21 o
  -7  24   4       22.40        2.15     49.95 o
  -6  24   4       34.67        0.00     45.73 o
  -5  24   4        4.90        0.00     39.09 o
  -4  24   4      204.75      249.79     42.26 o
  -3  24   4       13.74        0.00     40.23 o
  -2  24   4      183.49      181.09     41.58 o
  -1  24   4      138.22       88.13     39.96 o
   0  24   4      392.15      371.01     46.29 o
   1  24   4      288.12      270.86     44.70 o
   2  24   4      322.64      287.12     45.56 o
   3  24   4      148.84      134.32     46.37 o
   4  24   4       88.30        6.74     43.23 o
   5  24   4       38.33       58.12     49.90 o
   6  24   4        1.55       19.44     48.94 o
  -4  25   4       38.79       72.52     50.19 o
  -3  25   4       88.27      107.65     46.92 o
  -2  25   4       27.49        0.00     42.29 o
  -1  25   4      303.25      388.55     47.87 o
   0  25   4       69.69       61.25     41.05 o
   1  25   4       24.95        0.00     39.32 o
   2  25   4        2.44        0.00     39.22 o
   3  25   4        2.76        0.00     45.03 o
 -21   1   5       69.53       72.22     38.71 o
 -20   1   5        2.93        0.00     28.18 o
 -19   1   5       18.88        0.00     26.94 o
 -18   1   5       41.20       37.08     26.49 o
 -17   1   5     2051.43     1942.18     46.08 o
 -16   1   5      410.38      424.52     22.02 o
 -15   1   5       17.30       36.05     15.22 o
 -14   1   5      309.40      261.71     13.25 o
 -13   1   5      100.31      107.00     10.28 o
 -12   1   5       99.88      104.52     10.00 o
 -11   1   5     4396.89     4755.09     39.48 o
 -10   1   5      728.26      654.12     13.08 o
  -9   1   5     3376.69     3321.63     27.37 o
  -8   1   5     3226.80     2664.50     22.59 o
  -7   1   5    15865.25    13247.22     88.44 o
  -6   1   5     1165.27     1380.24     12.20 o
  -5   1   5     2232.58     2597.08     18.22 o
  -4   1   5    10232.90     9854.72     64.20 o
  -3   1   5    13673.53    10367.27     65.69 o
  -2   1   5     3343.64     5930.58     53.73 o
  -1   1   5     1660.31     1815.28     13.39 o
   0   1   5     1593.14     3966.85     40.04 o
   1   1   5     1937.50      974.63     10.01 o
   2   1   5     1022.34      595.02      7.74 o
   3   1   5     5176.65     5373.50     40.46 o
   4   1   5     2605.45     2954.77     26.73 o
   5   1   5      410.27      396.74     10.04 o
   6   1   5    14731.54    18604.76    137.14 o
   7   1   5     3518.95     3344.82     31.66 o
   8   1   5     2518.66     2704.88     27.92 o
   9   1   5      360.42      458.85     13.80 o
  10   1   5      303.16      337.66     13.66 o
  11   1   5     1326.85     1371.03     22.79 o
  12   1   5     1545.42     1596.73     24.75 o
  13   1   5      885.62     1013.13     25.29 o
  14   1   5        0.01        0.00     18.06 o
  15   1   5        8.45        0.00     18.43 o
  16   1   5      801.37      753.19     32.76 o
  17   1   5      183.31      173.86     30.98 o
  18   1   5      145.07      139.52     38.50 o
  19   1   5       53.40      173.25     64.70 o
  20   1   5      553.91      668.27    157.67 o
 -21   2   5       17.48        0.00     36.66 o
 -20   2   5       99.37        1.90     30.44 o
 -19   2   5       60.09       22.98     27.74 o
 -18   2   5      261.76      212.25     30.02 o
 -17   2   5      201.20      158.12     24.37 o
 -16   2   5       11.91        0.00     17.78 o
 -15   2   5       45.55       37.29     15.42 o
 -14   2   5        0.12        0.00     12.40 o
 -13   2   5      613.78      674.82     14.76 o
 -12   2   5     1528.66     1487.73     18.86 o
 -11   2   5     2167.94     2436.07     25.48 o
 -10   2   5     4855.24     5282.63     45.40 o
  -9   2   5     3227.82     3214.06     31.18 o
  -8   2   5      607.07      595.59     11.98 o
  -7   2   5     4502.37     3842.20     36.79 o
  -6   2   5     8054.93     9818.29     82.78 o
  -5   2   5     3774.55     4182.21     33.06 o
  -4   2   5      409.02      170.74      5.16 o
  -3   2   5    23236.84    19763.27    128.16 o
  -2   2   5    26563.35    30558.91    180.53 o
  -1   2   5      664.64      895.89      8.75 o
   0   2   5     1865.22     2662.24     18.88 o
   1   2   5     2972.29     5030.63     33.45 o
   2   2   5     2180.47     1455.73     13.72 o
   3   2   5      153.84      227.90      7.49 o
   4   2   5     3505.05     4551.52     36.91 o
   5   2   5     2244.21     1649.39     18.73 o
   6   2   5       72.49       43.23      6.76 o
   7   2   5     3109.56     3315.67     31.63 o
   8   2   5     1229.49     1052.60     16.54 o
   9   2   5     1437.85     1482.40     21.87 o
  10   2   5      404.31      507.97     15.15 o
  11   2   5     5617.33     5218.11     51.26 o
  12   2   5       61.77       43.45     11.58 o
  13   2   5      736.76      738.20     22.72 o
  14   2   5     1023.71      972.45     28.34 o
  15   2   5       80.03       38.55     19.53 o
  16   2   5      123.60      133.85     27.26 o
  17   2   5     1002.14     1084.40     48.15 o
  18   2   5      193.83      251.54     40.45 o
  19   2   5        4.00       39.61     63.12 o
  20   2   5       45.92        0.00     61.27 o
 -21   3   5        4.36        0.00     49.72 o
 -20   3   5       20.85        0.00     43.44 o
 -19   3   5       38.35       16.58     26.12 o
 -18   3   5       12.08       30.33     23.16 o
 -17   3   5       30.78        0.00     19.72 o
 -16   3   5       10.63        5.52     17.89 o
 -15   3   5     2282.61     2386.39     38.25 o
 -14   3   5        0.11        0.00     16.34 o
 -13   3   5     1965.77     2173.16     29.18 o
 -12   3   5     1135.55     1090.39     22.05 o
 -11   3   5     8488.80     8758.02     88.05 o
 -10   3   5        1.70        4.53      9.46 o
  -9   3   5    12224.69    13975.19    126.47 o
  -8   3   5       20.10      114.41     11.44 o
  -7   3   5     5908.40     5198.36     57.80 o
  -6   3   5      212.46      340.60     12.57 o
  -5   3   5    31480.19    38328.86    316.75 o
  -4   3   5     1721.14     1367.11     13.17 o
  -3   3   5      205.95      695.01     12.90 o
  -2   3   5     6593.49     5361.15     36.02 o
  -1   3   5    13939.53    15411.15     98.84 o
   0   3   5    15367.78    13737.17     81.58 o
   2   3   5     2316.26     2727.19     22.76 o
   3   3   5    10211.59    10047.20     71.88 o
   4   3   5        0.07       23.99      5.73 o
   5   3   5       35.63       49.12      9.38 o
   6   3   5    11406.49    11786.55     92.91 o
   7   3   5      587.56      556.78     12.15 o
   8   3   5      152.88      235.29     10.60 o
   9   3   5     2803.90     2910.16     31.33 o
  10   3   5      181.84      288.70     13.55 o
  11   3   5      194.25      154.60     12.71 o
  12   3   5      398.44      453.75     16.26 o
  13   3   5      713.73      860.69     23.97 o
  14   3   5      303.74      431.28     22.71 o
  15   3   5      523.08      481.78     26.24 o
  16   3   5      751.62      846.27     36.75 o
  17   3   5       10.57       23.52     28.58 o
  18   3   5       26.96        0.00     34.82 o
  19   3   5       66.68       94.16     60.89 o
  20   3   5      423.15      516.83     76.59 o
 -21   4   5       17.60        0.00     50.60 o
 -20   4   5      191.37      208.20     43.04 o
 -19   4   5       39.04       66.20     25.69 o
 -18   4   5        0.83       14.62     21.27 o
 -17   4   5      564.90      612.83     27.49 o
 -16   4   5       13.10        4.31     14.95 o
 -15   4   5       73.20       17.05     14.42 o
 -14   4   5       30.52        0.00     12.72 o
 -13   4   5     7796.99     7961.08     76.07 o
 -12   4   5     2844.00     3009.52     42.67 o
 -11   4   5      332.14      414.15     21.20 o
 -10   4   5      144.01      151.33     14.83 o
  -9   4   5     1671.91     2109.74     36.60 o
  -8   4   5     7504.65     8720.89     92.07 o
  -7   4   5     3150.53     2481.78     32.52 o
  -6   4   5       31.36      218.73     12.73 o
  -5   4   5    20121.15    20794.69    160.53 o
  -4   4   5     2512.60     1487.61     13.78 o
  -3   4   5     9316.71     6457.56     46.02 o
  -2   4   5     1175.03      948.31     10.67 o
  -1   4   5    11072.82    11851.11     79.04 o
   0   4   5    27403.96    27226.35    172.01 o
   1   4   5     5837.69     3909.62     29.70 o
   2   4   5    22610.33    18930.09    131.03 o
   3   4   5     1452.42     1419.98     16.34 o
   4   4   5       95.94       34.21      6.52 o
   5   4   5       97.78      131.55      9.15 o
   6   4   5     3192.59     3351.60     31.84 o
   7   4   5     9180.82     9616.21     75.74 o
   8   4   5      164.65      161.19     10.24 o
   9   4   5       42.91       13.75     10.21 o
  10   4   5      407.02      509.64     14.99 o
  11   4   5      673.06      656.89     17.51 o
  12   4   5       34.40        0.00     12.84 o
  13   4   5      343.51      366.83     20.09 o
  14   4   5      322.85      408.80     26.33 o
  15   4   5     1159.85     1186.26     35.41 o
  16   4   5       84.15      104.72     29.04 o
  17   4   5       98.97       77.25     29.71 o
  18   4   5      154.71      189.16     39.13 o
  19   4   5        4.98        0.00     58.92 o
  20   4   5      643.80      653.57    161.62 o
 -21   5   5       46.47        0.00     61.10 o
 -20   5   5       97.89        0.00     47.14 o
 -19   5   5      264.79      278.82     42.86 o
 -18   5   5      152.80       89.39     29.77 o
 -17   5   5       32.22       32.75     22.24 o
 -16   5   5      127.11      111.24     21.90 o
 -15   5   5     1951.47     2040.03     40.10 o
 -14   5   5       17.47       13.74     16.71 o
 -13   5   5     1855.87     1917.52     39.36 o
 -12   5   5     4489.96     4402.04     71.20 o
 -11   5   5    10515.58    11012.60    132.16 o
 -10   5   5     4325.18     5035.38     69.22 o
  -9   5   5     2248.17     2832.87     40.07 o
  -8   5   5     2042.49     2523.71     34.78 o
  -7   5   5     1776.80     1646.39     26.67 o
  -6   5   5       91.79       50.61      7.62 o
  -5   5   5      239.13      161.40      6.76 o
  -3   5   5      724.75      645.58      9.69 o
  -2   5   5    16527.97    15671.65    106.01 o
  -1   5   5     4069.56     4658.13     34.55 o
   0   5   5    21852.10    21530.11    156.11 o
   1   5   5    12189.17    13854.92    106.68 o
   2   5   5     9036.91     7849.87     63.68 o
   3   5   5     6908.77     6249.64     48.12 o
   4   5   5     1148.56     1610.88     19.26 o
   5   5   5      211.41      209.66      9.97 o
   6   5   5       91.77      240.39     10.48 o
   7   5   5     3096.68     3021.30     30.94 o
   8   5   5      628.87      768.46     17.07 o
   9   5   5     1907.92     1759.22     24.60 o
  10   5   5       45.94       50.02     11.81 o
  11   5   5        4.68        0.00     12.05 o
  12   5   5      863.51     1009.49     22.71 o
  13   5   5       39.37       81.88     17.94 o
  14   5   5      608.32      716.03     29.54 o
  15   5   5      189.91      174.64     27.22 o
  16   5   5      458.53      508.15     44.66 o
  17   5   5      876.16     1032.50     44.07 o
  18   5   5      480.60      462.64     44.36 o
  19   5   5       57.00        9.29     61.49 o
 -21   6   5      333.22      258.36    100.52 o
 -20   6   5        5.00       49.14     48.35 o
 -19   6   5        1.58        0.00     42.73 o
 -18   6   5      130.65       70.94     32.13 o
 -17   6   5      628.50      626.99     30.25 o
 -16   6   5       63.67       30.78     20.44 o
 -15   6   5      674.20      676.62     34.17 o
 -14   6   5     1048.26      998.38     40.19 o
 -13   6   5       31.56        0.00     15.30 o
 -12   6   5      549.85      660.63     35.86 o
 -11   6   5        9.39       74.94     18.47 o
 -10   6   5     2529.44     3146.41     47.69 o
  -9   6   5      134.32      112.42     15.31 o
  -8   6   5     4925.26     5211.70     62.17 o
  -7   6   5     2207.50     2213.60     29.93 o
  -6   6   5      346.02      252.39      7.98 o
  -5   6   5      708.21      606.79     10.46 o
  -4   6   5      448.40      327.40      8.11 o
  -2   6   5     3492.05     3860.08     31.89 o
  -1   6   5      499.88      523.17     10.52 o
   0   6   5     3866.32     4043.34     35.33 o
   1   6   5      139.98      534.74     10.60 o
   2   6   5     6949.40     5304.05     46.22 o
   3   6   5    10727.07    10177.98     81.45 o
   4   6   5      351.16       92.07     10.54 o
   5   6   5     1177.18     1722.20     20.78 o
   6   6   5     6873.74     7375.16     60.77 o
   7   6   5       22.73       29.89      9.41 o
   8   6   5     1003.96     1113.03     20.22 o
   9   6   5        0.09       10.68     11.17 o
  10   6   5      224.76      285.71     14.39 o
  11   6   5        0.76       24.21     13.30 o
  12   6   5       73.44       34.67     15.74 o
  13   6   5        2.69        0.76     18.03 o
  14   6   5       30.34       19.42     20.73 o
  15   6   5       48.78       39.77     27.30 o
  16   6   5      145.43       46.57     29.49 o
  17   6   5       19.69       32.80     29.49 o
  18   6   5        7.71        1.23     36.14 o
  19   6   5       19.24        0.00     59.18 o
 -20   7   5       33.66        0.00     45.27 o
 -19   7   5       57.62       38.73     53.26 o
 -18   7   5        1.19        0.00     25.06 o
 -17   7   5        0.79        0.00     33.79 o
 -16   7   5        0.06        0.00     20.13 o
 -15   7   5        3.04       16.89     28.83 o
 -14   7   5       12.69       66.37     28.60 o
 -13   7   5      367.38      433.78     27.38 o
 -12   7   5        0.14       71.46     23.44 o
 -11   7   5     5240.56     5656.32     75.29 o
 -10   7   5     2166.37     2498.68     40.48 o
  -9   7   5      607.96      662.23     21.88 o
  -8   7   5      161.60      136.19     10.98 o
  -7   7   5     2672.53     2629.10     33.08 o
  -6   7   5     2004.25     2113.03     21.19 o
  -5   7   5     5041.18     6899.04     51.77 o
  -4   7   5    14320.33    13114.49     92.82 o
  -3   7   5     1579.80     2251.54     22.99 o
  -2   7   5     1574.50     1945.98     21.13 o
  -1   7   5     7288.82     7528.42     58.53 o
   0   7   5      363.88      393.27     10.60 o
   1   7   5      180.66      214.21      8.93 o
   2   7   5       49.31      180.95      9.05 o
   3   7   5      618.87      997.56     21.67 o
   4   7   5        1.83       12.72      8.26 o
   5   7   5     1128.88     1105.93     17.58 o
   6   7   5      221.94      256.32     11.03 o
   7   7   5     1431.77     1432.43     20.90 o
   8   7   5     1575.60     1832.09     25.27 o
   9   7   5      826.53      800.14     19.31 o
  10   7   5      629.24      644.58     18.74 o
  11   7   5      195.26      184.24     16.96 o
  12   7   5      675.21      764.03     23.93 o
  13   7   5      606.76      632.78     25.84 o
  14   7   5      122.94      188.34     26.88 o
  15   7   5       77.41       71.76     28.78 o
  16   7   5      228.58      414.91     35.84 o
  17   7   5      282.59      377.64     43.34 o
  18   7   5        7.59        0.00     32.09 o
  19   7   5        2.84        0.00     48.15 o
 -20   8   5     1149.01     1206.50    241.44 o
 -19   8   5      249.28      289.10     40.10 o
 -18   8   5       12.24       16.16     25.65 o
 -17   8   5      358.75      435.76     28.18 o
 -16   8   5       59.24        0.00     35.55 o
 -15   8   5        2.09       20.07     29.56 o
 -14   8   5     3408.14     3565.46     78.09 o
 -13   8   5      132.76      101.93     28.12 o
 -12   8   5      225.49      247.80     25.57 o
 -11   8   5    13213.71    13385.27    151.32 o
 -10   8   5     3811.85     3930.03     55.22 o
  -9   8   5     2026.31     2189.43     31.19 o
  -8   8   5      411.95      396.20     14.11 o
  -7   8   5     1027.18     1044.26     15.52 o
  -6   8   5     1034.61     1062.40     17.27 o
  -5   8   5       45.11        1.16      7.25 o
  -4   8   5      170.28      142.54      9.02 o
  -3   8   5     1112.42      992.70     16.82 o
  -2   8   5     6440.69     6373.62     54.51 o
  -1   8   5       70.38      243.32     11.57 o
   0   8   5     1118.68      894.15     14.96 o
   1   8   5      187.96      322.20     12.28 o
   2   8   5       50.11       41.65      8.15 o
   3   8   5     2776.37     2824.01     29.42 o
   4   8   5     3073.71     3252.44     33.60 o
   5   8   5      965.26     1095.28     18.59 o
   6   8   5     1018.43     1234.28     19.54 o
   7   8   5      144.13      144.74     12.18 o
   8   8   5       52.91       77.10     11.83 o
   9   8   5       53.16      125.22     14.27 o
  10   8   5      674.79      772.43     21.92 o
  11   8   5     2397.06     2564.15     37.70 o
  12   8   5     1613.47     1889.93     38.74 o
  13   8   5        4.75        0.00     22.10 o
  14   8   5        0.03        0.00     26.12 o
  15   8   5      186.99      191.10     31.33 o
  16   8   5     2381.46     2464.46     60.90 o
  17   8   5      682.43      854.39     45.57 o
  18   8   5       65.86       47.03     35.29 o
  19   8   5      347.45      397.37     58.41 o
 -20   9   5        2.11        0.00     44.56 o
 -19   9   5       49.38       25.63     40.11 o
 -18   9   5      454.11      575.63     40.93 o
 -17   9   5      989.53      918.54     39.66 o
 -16   9   5      337.11      483.30     47.47 o
 -15   9   5      821.62     1064.03     49.73 o
 -14   9   5      589.92      659.72     41.94 o
 -13   9   5     1907.59     1719.07     51.32 o
 -12   9   5     1443.53     1180.66     37.86 o
 -11   9   5      777.16      748.71     31.12 o
 -10   9   5      782.13      846.11     31.60 o
  -9   9   5      904.87      972.47     19.22 o
  -8   9   5      293.15      347.84     10.28 o
  -7   9   5     1885.29     1910.16     22.42 o
  -6   9   5       88.29       63.88      8.06 o
  -5   9   5      348.22      319.67     10.93 o
  -4   9   5       16.79        0.00      8.71 o
  -3   9   5       15.46       17.26      7.73 o
  -2   9   5     2183.41     1777.56     21.94 o
  -1   9   5      182.91      197.58     10.23 o
   0   9   5     4639.37     4137.81     37.64 o
   1   9   5     2685.53     3583.32     34.28 o
   2   9   5      842.96      875.21     15.54 o
   3   9   5     4136.22     4411.50     41.24 o
   4   9   5      182.38      296.38     12.06 o
   5   9   5     1481.68     1779.47     26.39 o
   6   9   5       37.49       27.58     10.33 o
   7   9   5      286.15      449.75     14.77 o
   8   9   5      414.30      411.90     14.67 o
   9   9   5     2506.48     2585.61     34.09 o
  10   9   5       76.28      110.65     16.23 o
  11   9   5     1002.45     1076.60     28.74 o
  12   9   5        1.29        0.00     19.72 o
  13   9   5      682.16      874.74     38.81 o
  14   9   5      208.52      254.16     31.43 o
  15   9   5      331.23      502.85     36.65 o
  16   9   5      812.14      875.38     43.31 o
  17   9   5      492.98      527.71     42.52 o
  18   9   5       67.24       91.18     35.92 o
 -19  10   5        9.42       20.84     36.71 o
 -18  10   5        1.12        0.00     31.29 o
 -17  10   5      162.16      227.08     30.77 o
 -16  10   5      126.17       71.83     41.22 o
 -15  10   5        7.43        0.00     31.89 o
 -14  10   5      477.21      566.72     30.74 o
 -13  10   5      441.48      360.63     48.48 o
 -12  10   5     1422.10     1367.81     38.48 o
 -11  10   5       71.20       43.92     15.42 o
 -10  10   5     1310.23     1065.34     38.23 o
  -9  10   5     1797.79     1809.57     25.02 o
  -8  10   5       17.95       52.15      9.72 o
  -7  10   5     1124.56     1106.99     16.86 o
  -6  10   5       28.71        0.00      8.37 o
  -5  10   5     1113.70     1010.24     17.26 o
  -4  10   5      738.50      770.78     16.05 o
  -3  10   5     1094.72     1159.14     19.92 o
  -2  10   5      770.70     1207.32     18.92 o
  -1  10   5     6962.93     6157.32     52.03 o
   0  10   5       15.80       11.37      8.45 o
   1  10   5       26.43        0.00      8.17 o
   2  10   5     3191.77     2686.02     28.27 o
   3  10   5      996.18     1094.89     19.36 o
   4  10   5     9580.31     8957.95     78.95 o
   5  10   5        0.00        0.00      9.53 o
   6  10   5       32.75        0.00     12.35 o
   7  10   5     1603.12     1775.67     26.70 o
   8  10   5     1275.64     1056.10     21.58 o
   9  10   5        0.97        0.00     11.91 o
  10  10   5     1604.84     1856.77     31.43 o
  11  10   5      292.27      271.85     20.84 o
  12  10   5       37.85       31.32     21.02 o
  13  10   5        4.33       14.15     26.80 o
  14  10   5       10.38        0.00     28.54 o
  15  10   5      253.98      172.28     32.49 o
  16  10   5     1093.02     1026.45     45.29 o
  17  10   5        1.50        0.00     32.84 o
  18  10   5       21.47       45.99     44.21 o
 -19  11   5      101.66       72.98     29.14 o
 -18  11   5       13.59        0.08     25.91 o
 -17  11   5        7.01        0.00     22.97 o
 -16  11   5      629.30      704.29     40.01 o
 -15  11   5      288.78      402.97     28.16 o
 -14  11   5      251.29      281.50     26.42 o
 -13  11   5       21.87        0.00     19.44 o
 -12  11   5       50.65        0.00     14.06 o
 -11  11   5       13.46        0.00     20.01 o
 -10  11   5      132.53      120.67     14.49 o
  -9  11   5      566.32      600.11     16.13 o
  -8  11   5      629.82      678.13     16.96 o
  -7  11   5       39.04       21.87     11.60 o
  -6  11   5      402.80      422.63     14.22 o
  -5  11   5        0.20        0.00      9.45 o
  -4  11   5        0.36        0.00     10.14 o
  -3  11   5     1756.51     2026.47     28.52 o
  -2  11   5      258.19      185.58     11.78 o
  -1  11   5      145.32      204.30     12.53 o
   0  11   5     3955.97     3624.17     39.37 o
   1  11   5       13.77        0.00      8.54 o
   2  11   5     2402.96     2840.59     33.96 o
   3  11   5     3043.29     2712.95     33.07 o
   4  11   5     3374.45     3634.57     39.57 o
   5  11   5     3352.03     3816.33     51.95 o
   6  11   5      213.50      267.64     17.43 o
   7  11   5     4420.28     4538.87     46.98 o
   8  11   5     1187.01     1246.39     23.23 o
   9  11   5      139.46      134.91     14.82 o
  10  11   5     3364.06     3326.46     45.22 o
  11  11   5        3.15       22.50     18.05 o
  12  11   5      441.11      518.81     30.77 o
  13  11   5     2134.17     2009.16     54.33 o
  14  11   5      749.53      747.72     40.96 o
  15  11   5        3.27        0.00     28.61 o
  16  11   5       24.33        7.08     34.11 o
  17  11   5      187.60      198.06     37.80 o
  18  11   5       31.45       23.18     44.87 o
 -19  12   5      111.43       38.99     71.94 o
 -18  12   5       54.44       38.99     36.98 o
 -17  12   5      224.17      201.63     41.84 o
 -16  12   5      313.20      245.42     28.57 o
 -15  12   5     2044.48     1977.34     50.28 o
 -14  12   5       38.93       44.59     22.62 o
 -13  12   5      226.82      175.50     19.09 o
 -12  12   5        8.98        0.00     23.15 o
 -11  12   5      808.19      796.44     22.50 o
 -10  12   5      992.98      908.81     22.32 o
  -9  12   5       56.42       27.40     13.35 o
  -8  12   5      358.43      387.08     14.46 o
  -7  12   5       15.30        0.00     11.14 o
  -6  12   5     2689.39     2947.80     35.15 o
  -5  12   5      172.43      278.65     14.09 o
  -4  12   5      322.30      228.36     12.92 o
  -3  12   5       58.14        0.00     10.80 o
  -2  12   5      454.45      581.36     16.81 o
  -1  12   5     5165.32     5396.86     53.29 o
   0  12   5      260.79      391.87     15.72 o
   1  12   5        0.88        0.00      9.93 o
   2  12   5      128.68      312.05     15.13 o
   3  12   5      632.31      635.28     18.27 o
   4  12   5     2547.04     2631.19     35.23 o
   5  12   5      277.50      266.65     24.63 o
   6  12   5       13.48        0.93     18.80 o
   7  12   5        8.79       27.42     13.81 o
   8  12   5      213.96      108.91     15.28 o
   9  12   5      136.27      128.78     20.95 o
  10  12   5      366.18      278.12     23.93 o
  11  12   5        5.97        0.00     21.04 o
  12  12   5      300.87      354.37     34.32 o
  13  12   5      209.56      211.61     32.69 o
  14  12   5     1403.15     1496.88     51.37 o
  15  12   5      104.23       95.53     33.64 o
  16  12   5      253.13      294.50     38.21 o
  17  12   5      125.20      191.53     47.71 o
 -18  13   5        8.05        0.00     36.86 o
 -17  13   5       79.61       36.09     28.22 o
 -16  13   5       27.25        0.00     26.39 o
 -15  13   5       41.41        0.00     25.37 o
 -14  13   5       14.34        0.00     24.90 o
 -13  13   5       34.25       25.18     25.93 o
 -12  13   5       82.73      139.60     20.17 o
 -11  13   5       34.44        6.03     15.86 o
 -10  13   5      672.04      842.44     27.14 o
  -9  13   5       13.31        0.00     17.20 o
  -8  13   5      460.06      489.22     17.60 o
  -7  13   5      427.89      440.51     17.24 o
  -6  13   5        9.46        0.00     12.46 o
  -5  13   5     2234.40     2012.85     29.84 o
  -4  13   5      720.23      739.59     20.23 o
  -3  13   5        8.13        0.00     12.05 o
  -2  13   5      650.88      757.53     19.16 o
  -1  13   5       24.27        0.00     11.68 o
   0  13   5      173.83      161.25     13.29 o
   1  13   5      345.57      298.89     15.65 o
   2  13   5      453.41      491.11     17.49 o
   3  13   5      257.91      197.04     14.65 o
   4  13   5       83.84       12.39     19.76 o
   5  13   5     1279.18     1204.88     33.99 o
   6  13   5      270.67      219.23     18.00 o
   7  13   5      184.37      168.64     19.06 o
   8  13   5      951.43     1087.45     29.19 o
   9  13   5      641.19      611.94     29.14 o
  10  13   5      571.51      450.37     27.46 o
  11  13   5     1068.15     1182.83     38.66 o
  12  13   5      111.10       58.57     31.09 o
  13  13   5       24.00        0.00     29.75 o
  14  13   5        4.76        0.00     32.81 o
  15  13   5       27.94        8.82     30.76 o
  16  13   5      384.18      482.59     56.73 o
  17  13   5        0.35        0.00     45.11 o
 -18  14   5       15.10        0.00     39.11 o
 -17  14   5      234.94      320.45     43.95 o
 -16  14   5      231.93      225.68     32.31 o
 -15  14   5       58.54       11.10     27.05 o
 -14  14   5      453.03      443.78     26.19 o
 -13  14   5       66.90      133.77     26.34 o
 -12  14   5     1736.79     1614.28     39.31 o
 -11  14   5      116.17       54.10     20.18 o
 -10  14   5      285.21      185.83     23.05 o
  -9  14   5       22.21        0.00     15.47 o
  -8  14   5        6.24       17.31     14.99 o
  -7  14   5        6.33        0.00     13.25 o
  -6  14   5      603.07      645.40     20.43 o
  -5  14   5        0.50        0.00     12.64 o
  -4  14   5        0.04        0.00     11.18 o
  -3  14   5     2368.27     2400.22     33.28 o
  -2  14   5       82.88       84.68     14.59 o
  -1  14   5     1600.81     1720.47     27.95 o
   0  14   5     1240.36     1106.20     22.87 o
   1  14   5      329.30      341.30     17.06 o
   2  14   5     1059.55     1121.41     24.48 o
   3  14   5      737.21      812.36     23.21 o
   4  14   5      386.46      283.71     28.67 o
   5  14   5       79.40       51.13     16.91 o
   6  14   5       14.78        0.00     15.65 o
   7  14   5     1148.03     1145.89     32.57 o
   8  14   5       25.13        0.00     23.79 o
   9  14   5      137.88       76.19     28.91 o
  10  14   5      633.76      658.49     30.79 o
  11  14   5        4.18        0.00     28.25 o
  12  14   5      183.61      174.44     33.06 o
  13  14   5      500.24      499.40     39.09 o
  14  14   5       46.49       17.63     31.10 o
  15  14   5       22.39        2.32     34.15 o
  16  14   5       11.04        0.00     46.25 o
 -17  15   5      525.65      559.04     57.18 o
 -16  15   5        4.96        0.00     47.76 o
 -15  15   5        7.49        0.00     46.43 o
 -14  15   5        0.00        0.00     24.86 o
 -13  15   5       52.17      115.82     24.49 o
 -12  15   5      111.22      135.29     24.76 o
 -11  15   5      551.78      611.01     31.15 o
 -10  15   5        4.96        0.00     20.29 o
  -9  15   5      102.09       63.42     20.07 o
  -8  15   5       45.76       36.58     18.27 o
  -7  15   5       67.49       16.19     16.37 o
  -6  15   5       53.68       40.87     16.70 o
  -5  15   5      280.42      279.17     18.96 o
  -4  15   5       20.74        0.00     15.40 o
  -3  15   5       23.40        0.00     13.98 o
  -2  15   5      176.28      178.96     16.52 o
  -1  15   5     1398.85     1386.09     29.19 o
   0  15   5      503.29      504.23     21.85 o
   1  15   5     1048.16     1028.00     27.12 o
   2  15   5      232.98      178.68     27.12 o
   3  15   5      350.95      404.39     20.99 o
   4  15   5     1089.67     1119.72     29.42 o
   5  15   5     1191.04     1161.72     31.35 o
   6  15   5      818.71      847.56     30.54 o
   7  15   5     1733.03     1940.16     41.29 o
   8  15   5      368.67      287.16     26.46 o
   9  15   5     1869.70     1884.90     44.03 o
  10  15   5      835.01      960.62     37.81 o
  11  15   5        1.03        0.00     30.56 o
  12  15   5      805.97      889.67     45.99 o
  13  15   5        3.59        0.00     29.63 o
  14  15   5       55.81       19.13     32.80 o
  15  15   5        0.20        0.00     43.68 o
  16  15   5      269.97      208.50     52.46 o
 -16  16   5      408.60      505.41     51.43 o
 -15  16   5       98.15      106.81     41.15 o
 -14  16   5      913.55     1198.34     44.89 o
 -13  16   5      387.22      388.58     35.60 o
 -12  16   5      374.55      350.84     33.10 o
 -11  16   5       14.05        0.00     28.84 o
 -10  16   5      161.98      197.06     27.42 o
  -9  16   5        4.23        0.00     22.04 o
  -8  16   5      378.73      376.20     32.53 o
  -7  16   5       43.89       20.48     19.34 o
  -6  16   5     1000.50     1008.76     31.87 o
  -5  16   5      312.10      310.80     23.78 o
  -4  16   5      408.17      404.50     25.43 o
  -3  16   5      537.41      517.31     26.28 o
  -2  16   5        1.90        0.00     14.74 o
  -1  16   5      502.77      391.85     21.92 o
   0  16   5      739.76      709.80     33.82 o
   1  16   5      195.69      158.30     28.89 o
   2  16   5      574.01      595.73     25.25 o
   3  16   5      217.19      223.95     22.46 o
   4  16   5        0.52        0.00     21.45 o
   5  16   5      972.47      975.14     33.76 o
   6  16   5       39.56       22.51     22.27 o
   7  16   5        0.09        0.00     21.39 o
   8  16   5      848.80      805.81     34.78 o
   9  16   5      171.00      151.81     28.17 o
  10  16   5        4.81        0.00     25.28 o
  11  16   5       98.77      140.96     35.26 o
  12  16   5        4.09        0.00     32.97 o
  13  16   5        3.31        7.97     34.67 o
  14  16   5       18.18       35.91     50.53 o
  15  16   5      247.83      231.56     57.87 o
 -16  17   5        2.30        0.00     42.59 o
 -15  17   5        6.26        0.00     53.20 o
 -14  17   5        5.01        0.00     27.92 o
 -13  17   5       25.81        2.93     32.31 o
 -12  17   5      421.93      532.58     37.13 o
 -11  17   5       21.64        0.00     30.56 o
 -10  17   5      154.86      103.39     28.39 o
  -9  17   5      175.42       81.46     28.15 o
  -8  17   5       97.37       41.50     22.23 o
  -7  17   5      200.19      238.83     24.66 o
  -6  17   5      213.99      286.81     24.66 o
  -5  17   5      214.41      277.13     25.44 o
  -4  17   5       30.09        1.41     24.01 o
  -3  17   5       47.54        9.01     34.16 o
  -2  17   5      389.52      244.02     30.48 o
  -1  17   5       18.52        0.00     17.76 o
   0  17   5       73.67        0.00     33.16 o
   1  17   5      702.45      721.56     27.67 o
   2  17   5      385.02      398.88     34.36 o
   3  17   5       11.01        0.00     22.20 o
   4  17   5      221.16      272.04     26.85 o
   5  17   5       58.72       25.17     23.05 o
   6  17   5      188.38      221.92     26.37 o
   7  17   5      360.67      296.02     29.37 o
   8  17   5       52.81       85.09     26.98 o
   9  17   5       64.03       92.38     29.32 o
  10  17   5      463.37      593.47     45.57 o
  11  17   5       42.85       15.97     35.04 o
  12  17   5       10.55        0.00     34.43 o
  13  17   5       72.39       95.96     47.10 o
  14  17   5       72.44        4.84     53.34 o
 -15  18   5      287.59      156.95     52.72 o
 -14  18   5       21.60        0.00     33.89 o
 -13  18   5      106.89       75.34     37.69 o
 -12  18   5       69.60      175.62     35.83 o
 -11  18   5      570.39      612.80     42.81 o
 -10  18   5      380.33      350.72     40.22 o
  -9  18   5      121.75       94.12     31.78 o
  -8  18   5       30.50        0.00     25.02 o
  -7  18   5       54.73       11.76     23.88 o
  -6  18   5      814.06      654.03     30.58 o
  -5  18   5      152.53      179.75     25.24 o
  -4  18   5        2.74        0.00     21.46 o
  -3  18   5       35.54        0.00     20.75 o
  -2  18   5       50.74        0.00     22.02 o
  -1  18   5       21.43        0.00     20.50 o
   0  18   5      334.31      359.53     26.42 o
   1  18   5       39.28        0.00     23.13 o
   2  18   5      274.14      294.88     27.73 o
   3  18   5      145.94       86.65     24.09 o
   4  18   5      470.99      514.77     30.61 o
   5  18   5      723.63      766.00     34.58 o
   6  18   5      379.97      343.11     29.12 o
   7  18   5       23.41       10.85     26.05 o
   8  18   5     2423.52     2739.81     59.57 o
   9  18   5      109.31      170.07     31.35 o
  10  18   5       84.64       89.37     36.58 o
  11  18   5      260.16      300.67     42.41 o
  12  18   5       11.33       61.27     60.64 o
  13  18   5      170.57      300.94     63.51 o
  14  18   5      231.69      201.80     60.89 o
 -14  19   5      280.90      443.10     45.38 o
 -13  19   5        1.68        0.00     45.85 o
 -12  19   5       56.17        0.00     33.80 o
 -11  19   5       13.66        0.00     31.25 o
 -10  19   5       53.67       60.27     33.65 o
  -9  19   5       77.39      114.08     33.02 o
  -8  19   5      126.48      108.08     31.32 o
  -7  19   5        0.16        0.00     24.03 o
  -6  19   5       75.68       95.61     26.52 o
  -5  19   5       94.97       80.17     24.67 o
  -4  19   5        0.01        0.00     22.57 o
  -3  19   5      511.80      455.92     28.60 o
  -2  19   5      164.12      162.61     24.91 o
  -1  19   5        1.53        0.00     29.42 o
   0  19   5     1789.26     1884.02     46.27 o
   1  19   5        7.61        0.00     28.05 o
   2  19   5        0.56        0.00     24.73 o
   3  19   5      335.70      232.77     29.72 o
   4  19   5     1169.44     1317.97     42.09 o
   5  19   5        2.74        0.00     24.08 o
   6  19   5      108.56      122.03     29.14 o
   7  19   5       52.04       33.39     27.32 o
   8  19   5     1051.31     1261.34     48.98 o
   9  19   5      440.90      368.26     40.40 o
  10  19   5      264.61      277.66     43.11 o
  11  19   5      127.02       80.11     47.17 o
  12  19   5       78.05       91.95     50.76 o
  13  19   5      694.48      942.76    108.40 o
 -13  20   5      120.28       41.46     55.01 o
 -12  20   5       40.15       64.47     46.21 o
 -11  20   5        0.74        0.00     34.67 o
 -10  20   5      592.78      755.28     49.87 o
  -9  20   5      132.62      139.95     37.21 o
  -8  20   5       50.42        0.00     31.04 o
  -7  20   5       61.80       73.69     28.56 o
  -6  20   5      717.90      923.01     44.60 o
  -5  20   5      103.67       57.80     27.22 o
  -4  20   5       53.41       54.42     26.06 o
  -3  20   5      255.40      264.90     30.60 o
  -2  20   5      110.85       70.11     26.61 o
  -1  20   5      306.78      334.68     29.44 o
   0  20   5      102.02       46.09     24.84 o
   1  20   5        1.05        0.00     23.72 o
   2  20   5       62.18        0.00     25.02 o
   3  20   5       22.68       21.12     28.03 o
   4  20   5        0.38        0.00     26.50 o
   5  20   5      549.87      689.59     38.07 o
   6  20   5       31.49       22.80     34.30 o
   7  20   5        1.06        1.12     32.02 o
   8  20   5      318.65      430.21     37.94 o
   9  20   5       75.68       76.06     46.99 o
  10  20   5       16.70        0.00     47.02 o
  11  20   5        2.24       18.97     49.93 o
  12  20   5       24.83       26.82     57.58 o
 -12  21   5      433.95      568.02     69.31 o
 -11  21   5       60.83       44.01     48.82 o
 -10  21   5      128.99      192.33     49.70 o
  -9  21   5      252.75      266.86     49.88 o
  -8  21   5       15.95        0.00     33.68 o
  -7  21   5      287.80      321.74     39.43 o
  -6  21   5        0.16        0.00     27.56 o
  -5  21   5       96.93       70.35     31.03 o
  -4  21   5       45.86        0.00     26.13 o
  -3  21   5      628.56      714.05     38.47 o
  -2  21   5      478.72      452.89     35.60 o
  -1  21   5      313.83      342.41     31.90 o
   0  21   5        5.53        0.00     25.74 o
   1  21   5      461.11      495.25     33.61 o
   2  21   5        0.10        0.00     23.56 o
   3  21   5      124.79      146.13     28.86 o
   4  21   5      134.58      152.70     28.94 o
   5  21   5       22.52        0.00     29.68 o
   6  21   5      149.95      227.12     35.20 o
   7  21   5        4.02        4.91     60.80 o
   8  21   5        1.32        0.00     43.45 o
   9  21   5        0.84        0.00     51.47 o
  10  21   5      164.71      117.45     57.37 o
  11  21   5       19.02        0.00     67.88 o
 -11  22   5       81.40       79.01     51.12 o
 -10  22   5       12.70       34.88     52.52 o
  -9  22   5      173.00      134.49     57.77 o
  -8  22   5      102.12       98.31     46.97 o
  -7  22   5      184.97      218.55     51.19 o
  -6  22   5       14.21        0.95     38.65 o
  -5  22   5      117.03       59.83     31.60 o
  -4  22   5      263.49      310.41     36.73 o
  -3  22   5       11.73        0.00     27.99 o
  -2  22   5       35.56       59.33     30.05 o
  -1  22   5        0.07        0.00     28.32 o
   0  22   5      238.60      365.42     32.75 o
   1  22   5       26.95       33.33     26.98 o
   2  22   5       88.06       39.24     27.85 o
   3  22   5      298.64      277.30     32.26 o
   4  22   5       84.30       10.19     29.67 o
   5  22   5       53.40       17.39     35.52 o
   6  22   5      228.18      155.77     39.55 o
   7  22   5      290.85      417.88     49.42 o
   8  22   5       63.20        0.00     49.54 o
   9  22   5       51.90        1.28     62.09 o
  -9  23   5       50.26        5.97     57.99 o
  -8  23   5      115.60       16.44     58.04 o
  -7  23   5       38.92        0.00     45.22 o
  -6  23   5       16.17        0.00     44.47 o
  -5  23   5      175.47      129.33     43.50 o
  -4  23   5       16.21        0.00     35.47 o
  -3  23   5      101.82      100.42     37.80 o
  -2  23   5       76.31        0.00     33.84 o
  -1  23   5        0.89        0.00     32.32 o
   0  23   5        0.11        0.00     30.26 o
   1  23   5      150.67      241.25     35.85 o
   2  23   5        3.01        0.00     39.15 o
   3  23   5      146.36      113.96     36.45 o
   4  23   5      139.26       61.52     40.17 o
   5  23   5      103.81      145.79     41.24 o
   6  23   5      137.57      193.65     46.85 o
   7  23   5      342.98      319.10     57.53 o
   8  23   5        0.11        0.00     55.89 o
  -7  24   5        6.13        0.00     49.39 o
  -6  24   5       33.51        0.00     52.91 o
  -5  24   5       33.60       14.90     41.27 o
  -4  24   5       80.42      150.00     45.54 o
  -3  24   5        2.64        0.00     41.93 o
  -2  24   5      729.30      987.45     55.41 o
  -1  24   5      316.76      305.66     44.91 o
   0  24   5      261.71      274.48     43.82 o
   1  24   5      612.20      852.40     54.00 o
   2  24   5      184.27      185.35     43.11 o
   3  24   5       66.89       82.22     44.96 o
   4  24   5       83.44      205.14     47.34 o
   5  24   5      525.12      714.68     56.97 o
   6  24   5      307.20      369.31     57.16 o
  -4  25   5       64.22       32.91     65.71 o
  -3  25   5        6.75       41.08     44.99 o
  -2  25   5      616.03      753.94     67.51 o
  -1  25   5      732.90      973.59     58.34 o
   0  25   5      175.49      194.61     49.80 o
   1  25   5      489.80      590.12     52.31 o
   2  25   5       25.81        0.00     41.69 o
 -21   0   6       51.06       11.83     70.95 o
 -20   0   6      402.19      472.38     52.56 o
 -19   0   6       82.18      141.67     57.16 o
 -18   0   6      421.28      546.17     65.04 o
 -17   0   6        0.14       18.18     36.94 o
 -16   0   6      261.20      181.36     29.55 o
 -15   0   6        0.41        0.00     18.61 o
 -14   0   6     1385.60     1604.45     35.75 o
 -13   0   6     1198.73     1304.91     25.62 o
 -12   0   6       40.94        2.94     11.27 o
 -11   0   6     2335.63     2362.81     29.51 o
 -10   0   6     1090.76      904.20     16.46 o
  -9   0   6       40.69      117.81      9.32 o
  -8   0   6        1.99      173.71     14.23 o
  -7   0   6    43496.44    46310.88    411.56 o
  -6   0   6        3.30        0.00      5.51 o
  -5   0   6    20414.45    23150.60    198.39 o
  -4   0   6     9954.73     8665.74     77.55 o
  -3   0   6    86509.28    75662.06    664.71 o
  -2   0   6     8006.21    10703.90     97.66 o
  -1   0   6    13227.10    13047.26    109.12 o
   0   0   6    66611.76    58679.42    492.42 o
   1   0   6    24191.43    21092.01    180.84 o
   2   0   6     4860.46     4256.99     43.85 o
   3   0   6     3288.29     3770.87     44.44 o
   6   0   6      834.27     1010.58     21.35 o
   7   0   6     1475.17     1237.88     24.54 o
   8   0   6       30.07      129.68     17.45 o
   9   0   6     3649.27     4162.41     61.55 o
  10   0   6     2065.85     2246.03     44.32 o
  11   0   6      627.14      821.95     26.38 o
  12   0   6      113.16      122.85     19.60 o
  13   0   6     2954.76     2878.86     63.28 o
  14   0   6      787.51      900.08     40.51 o
  15   0   6       35.45        0.00     26.60 o
  16   0   6      816.97      704.49     40.69 o
  17   0   6        0.02        0.00     45.42 o
  18   0   6      786.84      681.70     69.87 o
  19   0   6      457.68      372.51    106.43 o
  20   0   6      336.50      500.62    116.28 o
 -21   1   6      209.71      163.07     40.39 o
 -20   1   6      185.84      184.26     32.07 o
 -19   1   6       30.82       10.71     27.23 o
 -18   1   6        8.58        0.00     24.94 o
 -17   1   6       20.75       10.61     22.91 o
 -16   1   6       69.12       57.73     19.53 o
 -15   1   6      236.16      256.95     16.92 o
 -14   1   6     1324.49     1166.76     19.73 o
 -13   1   6      249.22      306.92     11.85 o
 -12   1   6     2689.37     2668.98     27.01 o
 -11   1   6      111.07      177.57      9.15 o
 -10   1   6     5061.35     5093.83     40.53 o
  -9   1   6       17.54        0.00      6.30 o
  -8   1   6     7352.57     8379.60     57.99 o
  -7   1   6     1858.43     2190.23     17.69 o
  -6   1   6     1215.46     1205.88     11.39 o
  -5   1   6     7282.16     7273.62     47.55 o
  -4   1   6     4832.10     3869.72     26.83 o
  -3   1   6      727.98      590.27      8.30 o
  -2   1   6    11435.83    11428.98     73.55 o
  -1   1   6       32.68       42.33      3.47 o
   0   1   6    43792.50    42095.46    251.00 o
   1   1   6    22683.54    23810.12    143.85 o
   2   1   6      591.45      575.87      8.88 o
   3   1   6     7476.04     8298.87     63.95 o
   4   1   6       18.88       95.02      6.87 o
   5   1   6     1058.63     1296.82     21.22 o
   6   1   6      419.39      452.59     11.54 o
   7   1   6      856.75      717.37     13.65 o
   8   1   6      510.63      558.22     14.58 o
   9   1   6      374.23      451.55     14.98 o
  10   1   6      333.76      279.91     12.86 o
  11   1   6     1344.45     1462.82     24.21 o
  12   1   6      279.38      197.56     14.32 o
  13   1   6       82.30       90.41     18.99 o
  14   1   6      508.87      425.07     23.41 o
  15   1   6       90.45       48.19     19.74 o
  16   1   6     1737.13     1757.01     42.71 o
  17   1   6      441.28      295.52     35.65 o
  18   1   6      115.33       87.79     38.13 o
  19   1   6      518.34      613.25     79.44 o
  20   1   6       65.95      134.26     69.52 o
 -21   2   6       15.32        0.00     34.21 o
 -20   2   6       54.27      121.26     33.55 o
 -19   2   6        7.31        0.00     34.14 o
 -18   2   6       59.26       55.71     26.85 o
 -17   2   6      362.16      494.79     28.79 o
 -16   2   6        3.96        0.00     17.79 o
 -15   2   6      552.76      628.55     21.09 o
 -14   2   6      202.43      186.45     13.70 o
 -13   2   6      163.23      298.38     15.11 o
 -12   2   6     1078.27     1349.92     18.57 o
 -11   2   6      954.19     1060.67     16.59 o
 -10   2   6     2131.06     2058.71     23.05 o
  -9   2   6      462.27      438.25     13.41 o
  -8   2   6     3017.55     3083.52     29.76 o
  -7   2   6     3610.80     4437.74     36.41 o
  -6   2   6     6168.54     5594.34     42.93 o
  -5   2   6     2063.01     3027.51     26.50 o
  -4   2   6       34.15       80.24      4.63 o
  -3   2   6    19837.40    16638.21    106.15 o
  -2   2   6      912.31      460.81      6.58 o
  -1   2   6     6858.43     6424.19     40.79 o
   0   2   6     2844.10     1621.24     13.10 o
   1   2   6    18868.01    17317.54    105.95 o
   2   2   6      490.66      745.52     10.27 o
   3   2   6     2718.95     2366.47     23.03 o
   4   2   6      747.67      448.23     10.10 o
   5   2   6     6541.14     5079.38     43.03 o
   6   2   6      233.82      408.30     11.21 o
   7   2   6     1719.82     1375.57     18.84 o
   8   2   6      962.47      959.17     17.76 o
   9   2   6     4842.53     5006.31     46.77 o
  10   2   6      441.30      494.34     15.60 o
  11   2   6     3040.66     3146.36     35.53 o
  12   2   6      236.05      291.46     16.03 o
  13   2   6        2.00        0.00     16.48 o
  14   2   6        3.45        0.00     17.88 o
  15   2   6      805.31      868.31     29.01 o
  16   2   6        8.97        0.00     24.94 o
  17   2   6      559.87      626.47     42.08 o
  18   2   6        5.89        0.00     42.83 o
  19   2   6       26.28        0.00     57.09 o
 -21   3   6       20.20        0.00     69.97 o
 -20   3   6      124.85      107.64     32.39 o
 -19   3   6       31.61        1.87     28.16 o
 -18   3   6       73.64       96.46     23.07 o
 -17   3   6      295.20      273.16     26.13 o
 -16   3   6        0.02        0.00     15.19 o
 -15   3   6      864.00      832.93     35.67 o
 -14   3   6     2011.18     1842.30     28.79 o
 -13   3   6      374.63      431.31     14.75 o
 -12   3   6     1042.83     1101.49     19.08 o
 -11   3   6     7925.38     8640.92     87.01 o
 -10   3   6     1390.94     1438.16     22.74 o
  -9   3   6     9634.04     9862.66     92.08 o
  -8   3   6       18.52        0.00      8.69 o
  -7   3   6     1178.94     1167.98     17.63 o
  -6   3   6      725.59      878.70     15.35 o
  -5   3   6    19361.10    18950.70    137.94 o
  -4   3   6      425.14     1218.80     19.53 o
  -3   3   6     9477.25     8130.77     54.14 o
  -2   3   6     1614.99     1880.91     15.89 o
  -1   3   6      134.70      202.86      5.46 o
   0   3   6      455.92      234.32      5.69 o
   1   3   6     4477.53     3445.42     26.81 o
   2   3   6      348.36      433.50      9.22 o
   3   3   6      517.81      387.48      9.50 o
   4   3   6      209.40      184.76      7.49 o
   5   3   6    10258.25    10740.00     80.55 o
   6   3   6     5889.94     5770.84     48.67 o
   7   3   6      719.41      606.31     14.16 o
   8   3   6     2252.72     2174.78     25.78 o
   9   3   6     1938.91     2388.92     28.23 o
  10   3   6      827.49      982.29     19.48 o
  11   3   6       63.20       37.41     12.53 o
  12   3   6     2252.04     2280.77     31.24 o
  13   3   6     1299.47     1293.10     29.29 o
  14   3   6      644.22      702.43     26.10 o
  15   3   6       25.33        0.00     21.58 o
  16   3   6      200.72      156.19     28.18 o
  17   3   6      124.00       93.86     30.31 o
  18   3   6      119.22       81.73     43.81 o
  19   3   6       39.14        0.00     60.89 o
 -21   4   6       90.99        0.00     50.67 o
 -20   4   6        1.47        0.00     46.87 o
 -19   4   6       24.27        0.00     34.76 o
 -18   4   6      161.53      146.85     29.54 o
 -17   4   6        4.57        0.00     17.69 o
 -16   4   6       20.99       34.96     16.34 o
 -15   4   6       70.89       32.52     15.53 o
 -14   4   6      340.37      294.45     16.46 o
 -13   4   6     1593.19     1704.16     36.21 o
 -12   4   6      765.71      910.71     27.32 o
 -11   4   6     7319.91     7695.14     90.40 o
 -10   4   6     2956.38     3533.24     52.44 o
  -9   4   6      810.20      813.59     23.95 o
  -8   4   6      936.86      691.51     17.97 o
  -7   4   6     1065.79     1097.69     19.89 o
  -6   4   6     1339.92     1786.79     23.11 o
  -5   4   6     3754.22     3951.15     34.96 o
  -4   4   6    10196.04    10389.58     71.39 o
  -3   4   6     2395.83     1388.82     13.37 o
  -2   4   6      313.31      789.51     10.21 o
  -1   4   6      259.75      266.38      6.94 o
   0   4   6    11830.00    10417.69     71.13 o
   1   4   6      391.53      201.81      6.84 o
   2   4   6     9027.16     8483.66     62.50 o
   3   4   6      381.72      302.85      9.03 o
   4   4   6       91.11      129.53      8.10 o
   5   4   6      777.76     1125.83     16.46 o
   6   4   6     1105.43     1016.00     16.15 o
   7   4   6     2226.76     2189.91     27.69 o
   8   4   6        9.65       29.15      9.90 o
   9   4   6     4760.76     4959.58     46.95 o
  10   4   6       44.46       82.38     12.88 o
  11   4   6       36.23       19.18     12.28 o
  12   4   6      221.33      110.07     14.86 o
  13   4   6      727.79      695.54     24.37 o
  14   4   6       38.28        0.19     18.69 o
  15   4   6      432.86      339.92     27.56 o
  16   4   6      443.91      415.19     34.49 o
  17   4   6      388.67      389.85     35.57 o
  18   4   6        2.62       11.24     36.71 o
  19   4   6      135.38       45.66     99.53 o
 -21   5   6       45.25        0.00     50.32 o
 -20   5   6       52.06        8.60     84.75 o
 -19   5   6      147.61      163.11     31.49 o
 -18   5   6      139.66      152.27     29.34 o
 -17   5   6       41.89       40.26     21.88 o
 -16   5   6        0.17        0.00     19.13 o
 -15   5   6       47.38       47.96     18.57 o
 -14   5   6        0.58        0.00     23.72 o
 -13   5   6        5.34        0.00     19.42 o
 -12   5   6     7712.97     8262.48     98.88 o
 -11   5   6     3578.99     3849.07     58.87 o
 -10   5   6       83.62       43.05     14.42 o
  -9   5   6      589.92      646.83     19.86 o
  -8   5   6     2549.69     3169.07     40.49 o
  -7   5   6      279.25      118.39      9.47 o
  -6   5   6     3007.00     2889.93     28.96 o
  -3   5   6      414.08      274.09      6.92 o
  -2   5   6     8929.41    10644.42     74.38 o
  -1   5   6       98.03       46.86      6.04 o
   0   5   6     7330.93     6182.26     48.58 o
   1   5   6      749.18     1751.74     28.03 o
   2   5   6      429.92      391.82     10.43 o
   3   5   6    12535.57    11567.19     88.30 o
   4   5   6    12346.96    12435.56     92.27 o
   5   5   6      116.09       90.07      8.17 o
   6   5   6      356.70      438.12     13.17 o
   7   5   6     2873.88     3566.24     35.83 o
   8   5   6     3790.14     4011.54     42.60 o
   9   5   6      811.21      775.57     18.08 o
  10   5   6        3.38        1.60     11.76 o
  11   5   6       16.14       45.46     13.81 o
  12   5   6      484.45      429.30     19.58 o
  13   5   6       15.16        0.00     17.81 o
  14   5   6       69.99       30.02     20.47 o
  15   5   6      143.46       97.19     27.26 o
  16   5   6       50.07       40.21     31.70 o
  17   5   6        2.05        0.00     29.21 o
  18   5   6      350.68      368.16     43.73 o
  19   5   6        3.85        0.00     60.14 o
 -21   6   6       37.63        1.20     60.11 o
 -20   6   6       14.78       96.10     47.14 o
 -19   6   6       72.94       71.34     29.70 o
 -18   6   6      626.36      656.71     34.34 o
 -17   6   6       41.33       18.49     22.08 o
 -16   6   6       11.86        0.00     18.40 o
 -15   6   6       73.13       71.70     29.90 o
 -14   6   6      271.20      244.56     30.04 o
 -13   6   6       23.80       46.06     21.79 o
 -12   6   6     4608.98     4534.71     68.54 o
 -11   6   6     4965.94     5342.95     70.43 o
 -10   6   6      546.29      680.75     27.84 o
  -9   6   6      311.87      378.50     17.64 o
  -8   6   6      830.75      985.34     23.70 o
  -7   6   6        4.83       35.75      8.69 o
  -6   6   6    15474.39    14211.77    108.93 o
  -5   6   6       17.47       44.76      5.78 o
  -4   6   6       39.51        5.08      5.67 o
  -3   6   6    10462.25    10959.49     78.28 o
  -2   6   6     4418.16     5152.08     44.26 o
  -1   6   6     2180.80     2495.18     24.35 o
   0   6   6     4306.21     4383.85     38.09 o
   1   6   6     8091.36     8605.05     66.09 o
   2   6   6    12708.90    13572.88    106.10 o
   3   6   6      221.19      248.47      9.89 o
   4   6   6    18640.20    19708.67    142.04 o
   5   6   6      528.20      487.49     12.99 o
   6   6   6       20.55       72.92      9.54 o
   7   6   6        3.27        0.00      9.98 o
   8   6   6      126.04      102.09     11.55 o
   9   6   6      129.98      181.74     13.85 o
  10   6   6      721.59      721.20     19.30 o
  11   6   6       83.81       71.19     14.48 o
  12   6   6     1501.62     1562.63     30.83 o
  13   6   6     2163.11     2074.13     39.77 o
  14   6   6      149.21      108.34     22.98 o
  15   6   6     2465.93     2743.76     63.25 o
  16   6   6      363.05      313.26     34.03 o
  17   6   6      187.96      146.35     32.44 o
  18   6   6       15.45       25.10     44.09 o
  19   6   6      206.39      238.78     67.22 o
 -20   7   6      141.53      177.58     89.68 o
 -19   7   6        6.99        0.00     30.07 o
 -18   7   6      580.61      520.17     31.26 o
 -17   7   6      852.50      884.08     42.29 o
 -16   7   6      121.64       58.36     34.85 o
 -15   7   6      307.30      320.10     34.29 o
 -14   7   6     3585.67     3472.48     70.99 o
 -13   7   6     1293.97     1155.92     49.80 o
 -12   7   6    21688.29    22711.63    241.69 o
 -11   7   6     2036.64     2281.74     43.22 o
 -10   7   6      642.51      530.07     21.76 o
  -9   7   6      308.75      488.66     19.78 o
  -8   7   6     1701.54     1790.15     27.19 o
  -7   7   6     3466.02     3249.25     31.26 o
  -6   7   6      725.99      505.33     10.50 o
  -5   7   6     8700.98     8244.37     60.90 o
  -4   7   6    17437.56    15764.39    110.48 o
  -3   7   6     1492.93     1937.47     21.76 o
  -2   7   6      894.57      689.13     13.47 o
  -1   7   6     1000.78     1058.76     15.22 o
   0   7   6     1630.82     1503.55     18.99 o
   1   7   6      315.09      859.31     14.05 o
   2   7   6     6214.45     7267.94     61.59 o
   3   7   6    14010.95    13025.38    103.14 o
   4   7   6       90.04      221.75     10.89 o
   5   7   6     2981.07     3110.58     33.97 o
   6   7   6      251.67      142.60     11.07 o
   7   7   6     3326.09     3718.36     40.81 o
   8   7   6        4.65        7.97     11.60 o
   9   7   6     1903.74     1931.14     28.66 o
  10   7   6      118.60      122.45     14.74 o
  11   7   6     5019.28     5294.82     57.64 o
  12   7   6     2466.64     2729.59     43.95 o
  13   7   6      106.20      131.02     22.28 o
  14   7   6     1198.52     1124.97     42.35 o
  15   7   6        4.88       16.90     28.55 o
  16   7   6      776.00      865.45     48.63 o
  17   7   6       54.58       73.72     34.50 o
  18   7   6       10.32        0.00     42.08 o
  19   7   6      320.33      348.21     59.25 o
 -20   8   6      113.35      112.55     45.46 o
 -19   8   6       19.62        0.00     38.78 o
 -18   8   6      101.98      124.06     46.98 o
 -17   8   6      498.54      509.29     50.58 o
 -16   8   6        2.21        0.00     34.55 o
 -15   8   6     1176.86     1240.72     49.43 o
 -14   8   6        5.12       38.39     39.13 o
 -13   8   6       92.69       80.97     28.78 o
 -12   8   6      193.57      233.31     24.91 o
 -11   8   6      260.35      436.15     26.24 o
 -10   8   6     3554.78     3751.63     53.72 o
  -9   8   6       87.56      103.66     12.01 o
  -8   8   6       13.13        8.43      9.68 o
  -7   8   6      594.90      468.49     10.60 o
  -6   8   6     3962.11     3475.64     29.46 o
  -5   8   6       95.72      202.57      9.21 o
  -4   8   6     2810.06     3055.19     30.70 o
  -3   8   6     1889.34     1963.09     26.30 o
  -2   8   6      681.94      739.01     13.75 o
  -1   8   6     3441.15     3582.84     33.03 o
   0   8   6     1042.28     1112.95     17.17 o
   1   8   6       12.33        0.00      7.96 o
   2   8   6      176.66      336.29     11.35 o
   3   8   6     5905.34     6002.65     51.92 o
   4   8   6      777.78     1239.76     19.66 o
   5   8   6     1512.76     1485.79     22.91 o
   6   8   6       18.59        0.00     10.28 o
   7   8   6     3781.59     3962.22     45.42 o
   8   8   6      400.70      425.74     17.16 o
   9   8   6     2964.00     2957.31     38.73 o
  10   8   6        0.24       28.94     15.25 o
  11   8   6        0.04       19.13     17.63 o
  12   8   6     1279.51     1589.12     36.86 o
  13   8   6      245.60      240.29     30.19 o
  14   8   6       40.45        0.00     26.42 o
  15   8   6      145.41      136.93     31.34 o
  16   8   6     1622.18     1658.00     53.25 o
  17   8   6       13.35       20.56     33.72 o
  18   8   6        6.78        0.00     41.00 o
 -20   9   6       23.62        0.74     40.05 o
 -19   9   6      645.42      810.97    128.11 o
 -18   9   6        3.56       40.36     46.98 o
 -17   9   6      165.88      233.17     66.85 o
 -16   9   6      286.08      246.63     43.50 o
 -15   9   6        0.38        0.00     32.58 o
 -14   9   6      138.75       45.24     31.88 o
 -13   9   6      437.08      426.81     35.68 o
 -12   9   6     1225.77     1259.05     38.24 o
 -11   9   6      257.98      266.40     24.75 o
 -10   9   6     4335.65     4530.46     61.74 o
  -9   9   6      576.27      592.39     17.47 o
  -8   9   6      777.71      756.99     14.07 o
  -7   9   6     1398.59     1157.46     17.11 o
  -6   9   6     2716.40     3016.15     28.89 o
  -5   9   6     2135.72     1721.72     21.92 o
  -4   9   6     4625.25     5875.76     51.79 o
  -3   9   6     1013.02      771.68     16.39 o
  -2   9   6     2839.78     2203.71     25.26 o
  -1   9   6       47.36      155.02     10.77 o
   0   9   6      346.88      433.52     12.48 o
   1   9   6     4327.83     3495.99     35.05 o
   2   9   6     4983.34     5679.44     71.79 o
   3   9   6     3870.90     3067.22     32.33 o
   4   9   6      765.42     1164.83     20.07 o
   5   9   6      648.00      657.43     18.08 o
   6   9   6        5.46        2.47      9.93 o
   7   9   6     6961.48     7822.23     71.39 o
   8   9   6       10.22       25.76     13.30 o
   9   9   6      372.78      477.59     18.80 o
  10   9   6      479.63      485.85     20.98 o
  11   9   6      703.94      824.47     28.47 o
  12   9   6     1972.35     1993.45     43.71 o
  13   9   6      182.57      325.95     32.15 o
  14   9   6      153.45      105.47     29.77 o
  15   9   6        0.71        0.00     33.98 o
  16   9   6      161.01      216.32     34.19 o
  17   9   6       39.89        5.05     33.07 o
  18   9   6        1.59        0.00     43.51 o
 -19  10   6      501.81      351.08     76.61 o
 -18  10   6       75.59       55.01     92.49 o
 -17  10   6       59.69       32.18     40.07 o
 -16  10   6      116.78      112.96     41.25 o
 -15  10   6      713.75      798.45     47.54 o
 -14  10   6      275.23      263.32     35.74 o
 -13  10   6      403.72      445.12     39.03 o
 -12  10   6      140.18      124.47     26.00 o
 -11  10   6        3.48        0.00     13.18 o
 -10  10   6      873.47      834.52     31.91 o
  -9  10   6       50.25       39.31     10.82 o
  -8  10   6     1823.54     1701.90     23.32 o
  -7  10   6       46.04       19.08      8.17 o
  -6  10   6     1412.35     1376.99     19.87 o
  -5  10   6     1467.07     1409.24     20.70 o
  -4  10   6      222.10      373.01     12.88 o
  -3  10   6       67.06       34.14      8.18 o
  -2  10   6      177.48      138.17     10.93 o
  -1  10   6     2873.06     2701.46     29.11 o
   0  10   6      198.01      114.90      9.37 o
   1  10   6     2188.63     2499.42     28.15 o
   2  10   6      680.50      818.12     17.07 o
   3  10   6     7765.18     7390.25     65.33 o
   4  10   6      688.67      839.31     19.10 o
   5  10   6       86.31      172.19     14.36 o
   6  10   6     6212.90     6252.85     62.18 o
   7  10   6     2809.81     2880.19     35.38 o
   8  10   6      176.35      194.12     14.10 o
   9  10   6      350.00      383.48     17.98 o
  10  10   6       35.88       90.82     17.25 o
  11  10   6     1669.30     1630.96     35.98 o
  12  10   6      216.48      131.94     26.24 o
  13  10   6      563.75      698.13     38.94 o
  14  10   6       85.67       67.88     29.76 o
  15  10   6      282.72      248.10     34.68 o
  16  10   6      639.48      723.13     42.06 o
  17  10   6      327.17      303.51     52.03 o
  18  10   6       36.43        9.89     46.09 o
 -19  11   6       29.93       42.78     82.78 o
 -18  11   6      305.95      296.34     59.76 o
 -17  11   6       42.24       34.82     41.09 o
 -16  11   6       37.24      104.46     42.23 o
 -15  11   6      548.19      669.36     60.59 o
 -14  11   6      133.56      143.34     35.89 o
 -13  11   6       14.74        0.00     19.82 o
 -12  11   6        2.26        0.00     17.66 o
 -11  11   6      779.26      769.68     20.79 o
 -10  11   6      384.26      420.43     17.39 o
  -9  11   6      561.05      600.28     18.11 o
  -8  11   6      119.68      104.61     12.33 o
  -7  11   6       78.67       68.28     10.86 o
  -6  11   6       87.04       98.06     11.01 o
  -5  11   6       36.57        3.22      9.90 o
  -4  11   6      948.95      847.43     18.44 o
  -3  11   6     1662.93     1896.21     27.82 o
  -2  11   6      145.31      145.67     11.68 o
  -1  11   6    10145.92     9748.86     82.21 o
   0  11   6      112.68       75.69      9.64 o
   1  11   6       20.04       26.78      9.83 o
   2  11   6      833.86      998.80     19.88 o
   3  11   6      113.68      125.96     13.10 o
   4  11   6     1169.84     1118.86     23.31 o
   5  11   6       35.51       32.69     20.00 o
   6  11   6      128.30      259.20     18.84 o
   7  11   6      888.86      843.45     21.31 o
   8  11   6     1671.09     1782.09     29.04 o
   9  11   6     2197.44     2079.05     34.46 o
  10  11   6     6509.78     6648.22     81.77 o
  11  11   6     1046.87      922.37     32.01 o
  12  11   6      836.09      864.89     44.92 o
  13  11   6       64.79      102.92     31.02 o
  14  11   6     1178.40     1393.96     50.15 o
  15  11   6       12.18        0.00     29.83 o
  16  11   6        6.49        0.00     32.12 o
  17  11   6        7.59        0.00     41.14 o
 -19  12   6       24.22        0.00     88.69 o
 -18  12   6       32.16        0.00     51.02 o
 -17  12   6        8.10        0.00     49.15 o
 -16  12   6       56.46       41.39     42.74 o
 -15  12   6      390.25      421.87     29.69 o
 -14  12   6      388.96      428.29     26.76 o
 -13  12   6      112.69      145.87     22.71 o
 -12  12   6     1182.25     1007.66     25.56 o
 -11  12   6     2211.49     2042.63     34.41 o
 -10  12   6      926.26      783.99     23.43 o
  -9  12   6      611.81      612.88     18.91 o
  -8  12   6       25.52        0.00     10.65 o
  -7  12   6     1499.90     1521.39     24.99 o
  -6  12   6     1296.07     1208.50     22.13 o
  -5  12   6      122.45       81.91     12.23 o
  -4  12   6       96.11       77.35     12.43 o
  -3  12   6      472.69      296.56     14.67 o
  -2  12   6      161.60      242.57     13.67 o
  -1  12   6      389.99      291.11     14.52 o
   0  12   6     1664.37     1679.86     26.28 o
   1  12   6      219.15      253.32     14.56 o
   2  12   6      489.68      548.86     16.82 o
   3  12   6       33.19       41.42     12.79 o
   4  12   6      235.05      286.41     20.89 o
   5  12   6     3280.17     3092.43     41.71 o
   6  12   6     2094.94     2216.48     52.19 o
   7  12   6      233.07      291.12     17.14 o
   8  12   6      766.60      728.65     22.80 o
   9  12   6       72.94        0.00     29.51 o
  10  12   6      918.58     1020.38     34.61 o
  11  12   6        1.54        5.24     21.77 o
  12  12   6      705.69      769.36     40.85 o
  13  12   6       90.13       69.61     31.88 o
  14  12   6     1021.32     1121.48     47.59 o
  15  12   6        1.01        0.00     30.39 o
  16  12   6      153.93      176.32     37.65 o
  17  12   6      224.04      266.01     50.52 o
 -18  13   6        6.42        0.00     53.85 o
 -17  13   6        4.20       15.02     34.65 o
 -16  13   6      109.75      111.05     27.32 o
 -15  13   6       75.90       87.16     25.37 o
 -14  13   6       53.10       25.70     24.72 o
 -13  13   6       39.82       41.85     18.62 o
 -12  13   6       86.53       44.78     16.39 o
 -11  13   6      190.05      131.35     17.10 o
 -10  13   6        0.02        0.00     15.64 o
  -9  13   6        4.89        0.00     13.86 o
  -8  13   6     1067.51     1035.99     22.43 o
  -7  13   6      670.63      592.15     18.74 o
  -6  13   6      294.33      332.20     15.86 o
  -5  13   6      239.22      252.48     15.21 o
  -4  13   6     1658.39     1594.07     29.32 o
  -3  13   6      479.77      529.21     18.07 o
  -2  13   6       26.86       31.68     12.79 o
  -1  13   6        1.29        0.00     12.01 o
   0  13   6      172.02      141.98     13.30 o
   1  13   6      141.85      115.10     12.72 o
   2  13   6      383.69      425.65     16.67 o
   3  13   6     1970.45     1939.96     29.99 o
   4  13   6     1912.94     1975.46     32.52 o
   5  13   6      182.40      171.41     18.18 o
   6  13   6     1697.56     1821.79     34.20 o
   7  13   6     4276.87     4606.33     54.66 o
   8  13   6     1164.90     1325.83     31.03 o
   9  13   6      183.95      132.76     41.68 o
  10  13   6      249.39      235.18     26.53 o
  11  13   6        8.24       54.43     25.39 o
  12  13   6      131.88       47.42     36.86 o
  13  13   6      337.30      283.56     35.46 o
  14  13   6       46.45       61.48     34.52 o
  15  13   6      141.90       60.41     34.08 o
  16  13   6       11.89        0.00     44.07 o
  17  13   6       15.24        4.43     49.50 o
 -18  14   6      837.85      800.66     73.40 o
 -17  14   6       47.42       26.53     39.13 o
 -16  14   6       19.09        0.00     28.00 o
 -15  14   6       58.41       44.76     26.75 o
 -14  14   6      687.72      748.46     37.58 o
 -13  14   6      372.44      446.94     31.47 o
 -12  14   6      196.63      188.80     23.22 o
 -11  14   6        5.13        0.00     17.79 o
 -10  14   6       88.69       24.59     20.42 o
  -9  14   6      234.46      114.77     17.04 o
  -8  14   6      201.44      288.07     18.67 o
  -7  14   6      176.41      147.70     17.29 o
  -6  14   6      341.28      390.53     17.55 o
  -5  14   6      332.78      281.60     16.47 o
  -4  14   6      383.91      396.40     18.75 o
  -3  14   6       53.67       12.15     15.19 o
  -2  14   6        1.14        0.00     13.05 o
  -1  14   6       21.55        0.00     12.65 o
   0  14   6        4.63        0.00     12.65 o
   1  14   6      793.55      886.18     23.11 o
   2  14   6        8.46        0.00     14.24 o
   3  14   6      429.76      482.83     20.77 o
   4  14   6     1990.38     2152.30     36.07 o
   5  14   6      386.35      383.09     26.59 o
   6  14   6       11.10        0.00     18.66 o
   7  14   6       14.25        0.00     19.94 o
   8  14   6      688.34      687.40     30.68 o
   9  14   6        0.52        0.00     29.40 o
  10  14   6      679.64      831.28     33.53 o
  11  14   6      891.70      860.91     42.05 o
  12  14   6       10.20        0.00     30.56 o
  13  14   6       92.38       36.81     31.07 o
  14  14   6      159.75      174.56     34.36 o
  15  14   6       38.57        0.00     34.94 o
  16  14   6       21.83        0.00     43.41 o
 -17  15   6       16.05       33.41     49.50 o
 -16  15   6       15.64        0.00     37.09 o
 -15  15   6      165.55      223.25     47.55 o
 -14  15   6        4.83        0.00     21.11 o
 -13  15   6      322.62      362.76     27.80 o
 -12  15   6        6.32        0.00     20.79 o
 -11  15   6      148.92      127.66     24.40 o
 -10  15   6       49.64        0.00     20.97 o
  -9  15   6       63.76       56.82     20.94 o
  -8  15   6      152.10       86.71     18.67 o
  -7  15   6     1160.42     1081.08     28.90 o
  -6  15   6      290.73      257.88     18.22 o
  -5  15   6      542.10      476.10     20.08 o
  -4  15   6      735.15      831.75     24.31 o
  -3  15   6       66.73       70.84     16.29 o
  -2  15   6     1082.36      883.60     24.95 o
  -1  15   6        0.85        0.00     16.02 o
   0  15   6      375.70      375.27     26.88 o
   1  15   6       89.10       36.08     20.55 o
   2  15   6      206.22       81.89     18.87 o
   3  15   6      651.17      654.71     24.36 o
   4  15   6       55.92       12.49     20.85 o
   5  15   6     1721.01     1687.93     38.35 o
   6  15   6     1408.84     1395.79     36.47 o
   7  15   6      623.10      610.38     28.63 o
   8  15   6      191.85      159.99     25.49 o
   9  15   6       10.30        8.94     23.29 o
  10  15   6       35.79        0.00     25.02 o
  11  15   6        7.97        0.00     30.01 o
  12  15   6      141.13       66.58     33.32 o
  13  15   6       32.43        0.00     31.34 o
  14  15   6       10.39        0.00     32.76 o
  15  15   6        1.33        0.00     45.15 o
 -16  16   6       23.25        0.00     41.42 o
 -15  16   6        0.03        0.00     39.54 o
 -14  16   6      110.08      148.04     28.84 o
 -13  16   6       89.91       73.57     29.28 o
 -12  16   6        0.38        0.00     26.61 o
 -11  16   6       49.25        0.00     27.80 o
 -10  16   6       17.33       21.68     25.09 o
  -9  16   6     1933.76     1634.33     41.44 o
  -8  16   6      294.54      244.85     24.01 o
  -7  16   6       41.30        0.00     20.03 o
  -6  16   6      808.87      703.38     28.31 o
  -5  16   6      200.32      260.96     21.76 o
  -4  16   6      367.11      357.69     22.89 o
  -3  16   6       59.63        5.64     21.59 o
  -2  16   6      779.59      985.00     34.29 o
  -1  16   6      729.53      697.47     34.71 o
   0  16   6        3.32        0.00     25.68 o
   1  16   6      109.94       53.82     26.25 o
   2  16   6      151.23      108.81     31.52 o
   3  16   6      935.67     1020.66     32.57 o
   4  16   6       12.69        0.00     21.50 o
   5  16   6       18.21        0.00     21.22 o
   6  16   6      133.01       84.11     23.35 o
   7  16   6      860.10      968.24     37.90 o
   8  16   6      465.60      379.98     30.66 o
   9  16   6       86.16       97.28     26.71 o
  10  16   6     1000.92     1207.36     44.66 o
  11  16   6      544.94      693.43     47.28 o
  12  16   6      160.52       89.40     56.44 o
  13  16   6        5.19        0.00     34.79 o
  14  16   6      266.17      297.62     59.96 o
  15  16   6       16.67        0.00     58.34 o
 -16  17   6        4.36        0.00     40.97 o
 -15  17   6      136.12       66.07     43.14 o
 -14  17   6       12.46        0.00     28.17 o
 -13  17   6       62.37       36.35     29.19 o
 -12  17   6      380.77      385.30     35.65 o
 -11  17   6      221.38      185.49     32.44 o
 -10  17   6       26.38       28.63     25.83 o
  -9  17   6      234.16      161.08     28.55 o
  -8  17   6       40.69       19.12     33.30 o
  -7  17   6      191.02      155.01     23.55 o
  -6  17   6      245.14      299.11     25.34 o
  -5  17   6      790.11      852.65     30.98 o
  -4  17   6      131.39      114.13     22.27 o
  -3  17   6      317.71      261.59     24.83 o
  -2  17   6       79.26        0.00     35.76 o
  -1  17   6       13.98        0.00     23.63 o
   0  17   6      177.91       91.81     25.81 o
   1  17   6     1841.36     1983.43     41.09 o
   2  17   6      388.83      471.56     37.81 o
   3  17   6      191.81      155.47     25.10 o
   4  17   6      458.92      496.40     30.05 o
   5  17   6      328.78      279.16     27.56 o
   6  17   6      325.70      336.81     28.76 o
   7  17   6      146.49      158.52     27.57 o
   8  17   6     3023.97     3180.86     62.43 o
   9  17   6      334.99      367.68     33.89 o
  10  17   6      772.16      739.53     47.94 o
  11  17   6        7.69        0.00     33.84 o
  12  17   6        1.04        0.00     35.18 o
  13  17   6      137.81      125.25     49.07 o
  14  17   6       66.36       67.59     57.13 o
 -15  18   6       99.99      139.48     52.83 o
 -14  18   6       22.72       61.70     34.74 o
 -13  18   6       24.02        0.00     32.27 o
 -12  18   6      399.81      358.77     49.08 o
 -11  18   6      110.78      218.92     35.78 o
 -10  18   6       67.15       71.20     33.29 o
  -9  18   6      212.11      216.24     38.20 o
  -8  18   6      357.32      308.51     30.88 o
  -7  18   6      106.36      101.01     25.38 o
  -6  18   6      130.14      168.91     33.47 o
  -5  18   6      243.75      328.28     27.51 o
  -4  18   6      109.92       29.24     21.52 o
  -3  18   6      259.74      272.27     25.84 o
  -2  18   6       19.53        0.00     34.28 o
  -1  18   6      686.06      836.49     32.42 o
   0  18   6        0.28        0.00     22.35 o
   1  18   6       74.28       43.65     27.63 o
   2  18   6     1099.77     1261.26     39.91 o
   3  18   6      148.60      175.89     26.30 o
   4  18   6       20.89       31.48     24.56 o
   5  18   6      398.43      527.51     31.89 o
   6  18   6      139.80      117.24     26.95 o
   7  18   6      113.08      181.45     29.36 o
   8  18   6      756.63      904.64     40.51 o
   9  18   6      619.76      517.24     36.91 o
  10  18   6      150.82      168.05     39.97 o
  11  18   6      780.49     1040.33     56.21 o
  12  18   6       84.15       94.44     47.60 o
  13  18   6      312.01      415.31     66.89 o
 -14  19   6       62.44        0.00     36.18 o
 -13  19   6        3.26        0.00     33.97 o
 -12  19   6      187.88      136.54     37.92 o
 -11  19   6      532.35      471.78     42.78 o
 -10  19   6      138.86       85.12     35.49 o
  -9  19   6       86.25       28.83     31.49 o
  -8  19   6       23.81       18.74     30.17 o
  -7  19   6      263.87      216.25     27.95 o
  -6  19   6        0.21        0.00     24.09 o
  -5  19   6       57.39       27.05     24.67 o
  -4  19   6       68.60       26.28     23.89 o
  -3  19   6       11.53        0.00     21.95 o
  -2  19   6      189.55      197.58     25.80 o
  -1  19   6      342.46      293.48     27.69 o
   0  19   6        9.12        0.00     31.05 o
   1  19   6      117.84       62.38     27.34 o
   2  19   6      169.37      156.18     29.31 o
   3  19   6        8.83       15.08     26.37 o
   4  19   6     1354.53     1528.34     44.52 o
   5  19   6      274.19      304.65     30.80 o
   6  19   6       96.55      150.40     29.83 o
   7  19   6       93.14       80.34     28.35 o
   8  19   6      512.87      705.46     41.60 o
   9  19   6      154.93      140.20     37.80 o
  10  19   6      224.60      200.33     50.85 o
  11  19   6      164.77      147.16     48.96 o
  12  19   6      211.32      269.22     55.36 o
 -13  20   6        0.00        0.00     49.62 o
 -12  20   6       10.59        0.00     43.88 o
 -11  20   6        3.34        0.00     34.39 o
 -10  20   6       77.06       57.15     36.26 o
  -9  20   6        5.50        0.00     35.80 o
  -8  20   6       47.05       21.89     32.30 o
  -7  20   6      326.65      305.07     35.03 o
  -6  20   6      143.34      102.89     27.95 o
  -5  20   6       12.10        0.00     25.61 o
  -4  20   6      155.12      142.43     27.18 o
  -3  20   6      629.74      783.72     35.79 o
  -2  20   6      172.09      191.82     30.84 o
  -1  20   6       72.37       68.05     26.37 o
   0  20   6      396.01      388.42     30.02 o
   1  20   6      156.54      203.65     27.80 o
   2  20   6      179.22       50.54     32.80 o
   3  20   6      651.24      696.20     38.21 o
   4  20   6      291.48      276.40     32.68 o
   5  20   6      489.01      414.49     34.96 o
   6  20   6       84.97       55.19     31.57 o
   7  20   6      873.57      850.39     44.29 o
   8  20   6       16.07       55.86     31.49 o
   9  20   6      778.57      975.82     67.79 o
  10  20   6      176.54      147.16     51.99 o
  11  20   6       10.68        0.00     47.79 o
 -12  21   6       18.60       10.80     55.25 o
 -11  21   6        0.22        0.00     48.37 o
 -10  21   6      106.37       75.86     47.28 o
  -9  21   6       38.08        0.00     44.74 o
  -8  21   6        3.09        0.00     32.04 o
  -7  21   6       56.91      104.93     34.82 o
  -6  21   6      190.93      217.94     32.94 o
  -5  21   6      132.39      112.42     31.17 o
  -4  21   6        0.01        0.00     27.67 o
  -3  21   6      185.65      261.69     32.07 o
  -2  21   6      149.32      191.53     29.37 o
  -1  21   6     1696.41     1697.90     48.07 o
   0  21   6      331.95      332.17     31.48 o
   1  21   6     2823.03     2706.57     58.04 o
   2  21   6      208.21      250.40     42.20 o
   3  21   6      309.57      357.31     34.55 o
   4  21   6      335.83      379.95     35.55 o
   5  21   6        9.90        0.00     30.63 o
   6  21   6       61.22       36.90     32.53 o
   7  21   6       62.64       51.79     40.90 o
   8  21   6      126.93       74.70     49.90 o
   9  21   6       12.37        0.00     51.21 o
  10  21   6     1196.86     1555.32     93.40 o
 -11  22   6      139.80       89.67     51.10 o
 -10  22   6       33.22       26.99     55.38 o
  -9  22   6      423.35      631.68     69.16 o
  -8  22   6       69.05        0.00     45.07 o
  -7  22   6        1.41        5.20     44.67 o
  -6  22   6       54.94       19.45     38.02 o
  -5  22   6      138.99      121.70     33.01 o
  -4  22   6      166.94      176.85     33.97 o
  -3  22   6       12.92        0.00     28.57 o
  -2  22   6        0.93        0.00     28.44 o
  -1  22   6      223.95      242.90     31.00 o
   0  22   6       47.78       47.58     27.23 o
   1  22   6       15.86       23.61     28.04 o
   2  22   6       27.64       38.84     28.28 o
   3  22   6       21.69        0.00     36.09 o
   4  22   6      649.53      642.09     48.23 o
   5  22   6      447.34      435.49     44.17 o
   6  22   6      340.44      400.02     44.22 o
   7  22   6      257.77      380.53     48.00 o
   8  22   6      729.71      901.53     68.62 o
   9  22   6       41.31        0.00     60.48 o
  -9  23   6       23.27        0.00     56.54 o
  -8  23   6       24.91        0.00     52.74 o
  -7  23   6        0.05       13.56     47.41 o
  -6  23   6       26.22       20.23     47.64 o
  -5  23   6       21.50        8.15     39.30 o
  -4  23   6      535.34      698.64     48.43 o
  -3  23   6        0.73        9.58     35.33 o
  -2  23   6       19.68        8.38     37.27 o
  -1  23   6       37.76       19.69     34.17 o
   0  23   6       29.52        0.00     28.93 o
   1  23   6      324.37      377.64     40.78 o
   2  23   6       18.98        0.00     33.32 o
   3  23   6      124.23       89.76     36.73 o
   4  23   6        0.23       44.61     38.30 o
   5  23   6       11.42        0.00     37.79 o
   6  23   6       50.95        0.00     42.67 o
   7  23   6        9.54        0.00     49.55 o
  -7  24   6      199.01      218.75     63.58 o
  -6  24   6        4.49        9.92     49.20 o
  -5  24   6      177.46       67.53     59.86 o
  -4  24   6      286.35      397.53     49.52 o
  -3  24   6        7.13        0.00     40.70 o
  -2  24   6       13.68       96.05     44.04 o
  -1  24   6       19.64        0.00     38.34 o
   0  24   6       13.05        0.00     41.24 o
   1  24   6       25.96       11.72     40.36 o
   2  24   6       13.99        0.00     38.90 o
   3  24   6       99.01       81.20     44.16 o
   4  24   6        5.08       12.85     44.97 o
   5  24   6      182.01      303.95     50.36 o
  -3  25   6        0.23        0.00     40.43 o
  -2  25   6      306.26      198.17     48.13 o
  -1  25   6      112.63      131.33     43.55 o
   0  25   6      186.76      192.52     44.22 o
   1  25   6      200.32       88.84     43.45 o
   2  25   6      119.58      123.85     48.03 o
 -21   1   7      243.71      356.12     42.29 o
 -20   1   7       46.91       42.59     28.92 o
 -19   1   7       14.69        0.00     26.56 o
 -18   1   7      302.61      313.72     49.78 o
 -17   1   7     1210.85     1213.49     38.49 o
 -16   1   7     1216.07     1364.19     34.21 o
 -15   1   7      303.15      370.67     18.13 o
 -14   1   7     1114.41     1062.45     18.86 o
 -13   1   7        5.30       15.71      9.15 o
 -12   1   7     1400.88     1565.24     18.62 o
 -11   1   7       64.94       56.65      7.83 o
 -10   1   7     1532.87     1613.65     17.02 o
  -9   1   7     2099.37     3264.90     27.14 o
  -8   1   7      514.96      268.34      7.03 o
  -7   1   7     7473.27     9660.54     64.00 o
  -6   1   7     1106.98     1377.10     13.01 o
  -5   1   7    12485.19    13655.21     86.42 o
  -3   1   7      924.35      394.97      6.46 o
  -2   1   7        9.82       38.67      4.47 o
  -1   1   7     1696.94      467.51      9.98 o
   1   1   7     1660.71     1287.29     18.43 o
   2   1   7      401.37      333.81      8.29 o
   3   1   7     2599.37     1998.52     22.57 o
   4   1   7     3187.73     2671.34     26.27 o
   5   1   7    11814.32    12321.13     93.86 o
   6   1   7       87.22       14.46      7.72 o
   7   1   7     1412.68     1365.86     18.81 o
   8   1   7     5372.01     5879.05     55.09 o
   9   1   7      887.39     1262.60     22.11 o
  10   1   7     1545.73     1526.00     24.17 o
  11   1   7     1734.75     1631.89     25.08 o
  12   1   7       11.95       10.77     12.15 o
  13   1   7        3.40        0.00     17.93 o
  14   1   7      117.27       57.00     21.48 o
  15   1   7       14.52        0.00     19.70 o
  16   1   7      510.65      401.81     28.79 o
  17   1   7       18.84        0.00     30.96 o
  18   1   7       40.62       76.32     59.49 o
  19   1   7       40.36       59.17     89.68 o
 -21   2   7        6.62        2.77     36.42 o
 -20   2   7      353.01      380.55     34.37 o
 -19   2   7       74.59       71.28     26.93 o
 -18   2   7      106.99       53.61     22.66 o
 -17   2   7       56.53       48.25     22.43 o
 -16   2   7       90.21       21.91     19.66 o
 -15   2   7      123.32       91.55     15.56 o
 -14   2   7      640.13      592.98     17.37 o
 -13   2   7        8.10        0.00      9.67 o
 -12   2   7     1173.30     1417.10     21.77 o
 -11   2   7     1569.49     1435.78     19.53 o
 -10   2   7     1155.84     1142.95     16.56 o
  -9   2   7     2987.05     3513.39     30.97 o
  -8   2   7      898.70     1256.44     14.26 o
  -7   2   7     3979.18     3782.93     30.30 o
  -6   2   7     4719.14     6309.76     45.50 o
  -5   2   7     1223.76      691.70     10.46 o
  -4   2   7    20519.14    18393.58    117.22 o
  -3   2   7    14079.32    13442.35     91.23 o
  -2   2   7     1212.64     1381.73     12.72 o
  -1   2   7     5310.53     6035.85     40.81 o
   0   2   7      674.72      357.34      6.99 o
   1   2   7     1862.43     1673.24     16.36 o
   2   2   7      160.73      136.21      6.52 o
   4   2   7     2171.84     1581.94     18.90 o
   5   2   7     3841.97     3805.47     33.97 o
   6   2   7     1099.91     1171.92     17.35 o
   7   2   7       55.11      100.42      9.13 o
   8   2   7     1209.10     1045.16     19.06 o
   9   2   7       18.08       35.06     10.65 o
  10   2   7      183.73      249.22     13.97 o
  11   2   7      313.04      458.94     16.57 o
  12   2   7      511.77      466.50     18.09 o
  13   2   7      274.40      311.45     21.87 o
  14   2   7        2.25        0.00     18.31 o
  15   2   7      363.54      457.97     26.63 o
  16   2   7       69.98        8.38     24.09 o
  17   2   7       83.41       51.50     33.20 o
  18   2   7        1.09        0.00     56.68 o
  19   2   7       40.21        0.00     59.88 o
 -21   3   7       39.38        0.00     98.55 o
 -20   3   7       33.95       37.42     26.62 o
 -19   3   7       27.79        5.75     24.79 o
 -18   3   7        0.24        0.00     22.82 o
 -17   3   7      310.64      255.44     31.46 o
 -16   3   7     1020.04      979.72     25.83 o
 -15   3   7     4571.39     3994.82     49.05 o
 -14   3   7     1653.05     1656.49     32.74 o
 -13   3   7      285.79      294.13     13.17 o
 -12   3   7      217.92      264.56     13.75 o
 -11   3   7     2191.64     1970.82     28.54 o
 -10   3   7      379.07      331.98     13.06 o
  -9   3   7     5820.00     5693.01     57.05 o
  -8   3   7     7564.31     6600.13     66.97 o
  -7   3   7     6477.84     6937.39     64.30 o
  -6   3   7        3.68        6.57      6.05 o
  -5   3   7     7305.60     7063.05     49.01 o
  -4   3   7       65.68      143.00      6.18 o
  -3   3   7    27077.13    23905.50    155.64 o
  -2   3   7     9672.88     9480.21     66.28 o
   0   3   7    13653.33    11644.83     80.83 o
   1   3   7    10865.06    11514.18     78.39 o
   2   3   7     7157.31     7652.78     57.06 o
   3   3   7      150.30      139.77      8.34 o
   4   3   7     2646.51     2447.31     23.42 o
   5   3   7     1258.40     1277.41     24.52 o
   6   3   7     1928.67     1663.56     20.39 o
   7   3   7      223.01      128.11     11.01 o
   8   3   7      103.89      188.36     12.01 o
   9   3   7     1695.18     1819.48     24.68 o
  10   3   7      646.48      609.69     16.87 o
  11   3   7     1236.44     1522.23     25.29 o
  12   3   7      712.77      871.70     22.39 o
  13   3   7        0.79        0.00     17.70 o
  14   3   7       34.57       13.69     19.45 o
  15   3   7      153.51       71.36     24.08 o
  16   3   7      451.74      415.81     33.14 o
  17   3   7       92.86       73.62     30.78 o
  18   3   7       22.84       27.35     61.44 o
  19   3   7        9.84        0.00     77.85 o
 -21   4   7      147.49       82.73     61.10 o
 -20   4   7      304.38      450.89     57.97 o
 -19   4   7       43.88        0.00     35.16 o
 -18   4   7        1.79        0.00     31.58 o
 -17   4   7      366.83      385.50     28.50 o
 -16   4   7       30.62        7.92     19.95 o
 -15   4   7      475.50      430.63     23.06 o
 -14   4   7     1133.34     1034.25     36.59 o
 -13   4   7     1004.21     1195.72     30.87 o
 -12   4   7      835.14      932.67     27.73 o
 -11   4   7        1.14        0.00     19.15 o
 -10   4   7      412.57      524.88     23.82 o
  -9   4   7       81.14       66.92     14.56 o
  -8   4   7     1001.20     1120.57     27.74 o
  -7   4   7      324.25      260.10      9.77 o
  -6   4   7     5716.61     6546.32     53.13 o
  -5   4   7      641.22      247.82      6.42 o
  -4   4   7      273.69      866.11     15.96 o
  -3   4   7      447.31      838.29     10.63 o
  -2   4   7     7624.26     8815.21     63.90 o
  -1   4   7     1325.94     1245.84     14.69 o
   0   4   7      513.95      267.49      7.69 o
   1   4   7    12159.98    10805.39     80.02 o
   2   4   7    31230.81    30810.56    221.97 o
   3   4   7     2558.96     1762.18     20.50 o
   4   4   7       61.83      105.61      8.79 o
   5   4   7     2064.58     1863.10     20.39 o
   6   4   7     1423.38     1437.51     18.73 o
   7   4   7     2717.57     3229.93     35.92 o
   8   4   7      256.20      253.21     12.37 o
   9   4   7     7161.18     6142.10     56.12 o
  10   4   7      394.71      353.81     14.65 o
  11   4   7      281.95      341.96     16.42 o
  12   4   7       31.52        3.06     14.77 o
  13   4   7        5.61        0.00     17.46 o
  14   4   7       26.11        0.00     19.98 o
  15   4   7      190.97      100.14     25.02 o
  16   4   7       58.26        0.00     29.23 o
  17   4   7       26.89        0.00     29.01 o
  18   4   7       25.41        0.00     46.98 o
  19   4   7        1.63        0.00     61.56 o
 -21   5   7       83.22        4.29    105.44 o
 -20   5   7      129.89       92.24     52.23 o
 -19   5   7       19.81        0.00     27.87 o
 -18   5   7     1334.54     1378.95     46.75 o
 -17   5   7      111.88       83.80     23.73 o
 -16   5   7      195.21      119.07     20.61 o
 -15   5   7     1256.65     1113.35     34.61 o
 -14   5   7        0.50        0.00     24.75 o
 -13   5   7      961.98     1300.27     33.86 o
 -12   5   7     8290.01     8336.78     99.59 o
 -11   5   7     2573.62     2739.14     46.97 o
 -10   5   7     1038.01     1294.93     31.01 o
  -9   5   7     3710.91     4000.32     56.86 o
  -8   5   7      747.08      709.29     18.19 o
  -7   5   7     6038.99     5641.20     54.79 o
  -6   5   7     1723.46     1981.24     20.38 o
  -5   5   7     2724.76     2362.15     20.44 o
  -4   5   7     5429.94     5605.04     41.68 o
  -3   5   7      612.09      686.90     10.27 o
  -2   5   7     5606.03     5212.50     40.87 o
  -1   5   7       73.22       76.84      6.85 o
   0   5   7    12635.20    13436.80     95.90 o
   1   5   7      914.22      561.91     10.89 o
   2   5   7     3375.52     4444.40     38.12 o
   3   5   7      632.73      696.80     13.50 o
   4   5   7      369.12      417.44     12.39 o
   5   5   7     7298.49     8368.31     65.77 o
   6   5   7     3842.01     3668.89     36.87 o
   7   5   7     1173.18     1548.70     23.76 o
   8   5   7     2740.26     2990.16     35.67 o
   9   5   7      128.97      172.87     13.59 o
  10   5   7      292.61      308.89     15.81 o
  11   5   7       86.54      115.05     15.35 o
  12   5   7        5.44        0.00     17.19 o
  13   5   7      714.23      676.19     28.67 o
  14   5   7      122.62      138.72     22.15 o
  15   5   7       77.85       82.43     27.75 o
  16   5   7       21.05        0.00     29.81 o
  17   5   7        1.77        0.00     29.33 o
  18   5   7      476.87      550.89     60.41 o
  19   5   7        0.05        0.00     60.32 o
 -21   6   7      947.10      919.19     69.20 o
 -20   6   7      193.11      172.02     48.37 o
 -19   6   7       57.69       71.96     39.54 o
 -18   6   7       73.56       87.98     28.90 o
 -17   6   7      566.33      535.07     32.30 o
 -16   6   7       62.32       20.17     30.58 o
 -15   6   7      535.28      511.55     36.77 o
 -14   6   7        3.99        0.00     26.44 o
 -13   6   7       14.85       45.01     18.38 o
 -12   6   7      730.85      838.32     37.37 o
 -11   6   7        0.20       12.13     17.04 o
 -10   6   7     1090.34     1120.51     28.04 o
  -9   6   7       51.95       14.74     13.07 o
  -8   6   7     2221.33     2348.85     29.29 o
  -7   6   7      778.60      886.54     18.00 o
  -6   6   7      286.40      243.14      8.79 o
  -5   6   7       52.57      110.72      6.73 o
  -4   6   7     3364.11     3013.42     25.90 o
  -3   6   7       83.22       60.02      6.54 o
  -2   6   7    11646.20    13235.36     99.94 o
  -1   6   7     2696.89     2702.07     25.94 o
   0   6   7      107.16      132.64      7.82 o
   1   6   7     9111.47     9219.25     68.89 o
   2   6   7      668.60      488.48     12.75 o
   3   6   7     2060.10     1925.14     21.99 o
   4   6   7    13209.07    14276.63    108.82 o
   5   6   7     1119.37     1342.99     19.28 o
   6   6   7      254.88      257.27     13.11 o
   7   6   7     1472.34     1561.08     24.46 o
   8   6   7       69.36       55.19     12.02 o
   9   6   7      573.17      655.29     18.84 o
  10   6   7       23.23        0.00     13.31 o
  11   6   7      159.78      145.91     16.43 o
  12   6   7        2.22       35.44     18.28 o
  13   6   7      233.80      291.15     24.87 o
  14   6   7       41.32       34.01     23.42 o
  15   6   7       95.53      203.82     32.89 o
  16   6   7      420.49      490.47     38.32 o
  17   6   7       15.52       52.65     33.64 o
  18   6   7      233.58      357.18     57.22 o
  19   6   7        3.13        0.00     60.06 o
 -20   7   7        1.61        0.00     41.75 o
 -19   7   7       37.63       11.52     27.65 o
 -18   7   7      142.48      152.53     30.51 o
 -17   7   7     1216.35     1488.15     60.77 o
 -16   7   7       39.63        0.00     34.46 o
 -15   7   7        8.51        0.00     42.81 o
 -14   7   7       12.65        0.00     25.62 o
 -13   7   7      335.70      363.88     31.69 o
 -12   7   7      527.56      785.26     31.09 o
 -11   7   7     3454.59     3523.45     54.49 o
 -10   7   7      237.78      252.54     18.00 o
  -9   7   7       34.19       98.79     15.01 o
  -8   7   7     1993.79     1683.25     26.15 o
  -7   7   7     1201.94      958.99     13.92 o
  -6   7   7      257.62      218.42      7.43 o
  -5   7   7      934.74      783.84     12.38 o
  -4   7   7      286.41      399.71      9.97 o
  -3   7   7        0.01        6.33      7.28 o
  -2   7   7     3182.81     2360.19     24.65 o
  -1   7   7     2948.09     3869.90     39.73 o
   0   7   7      164.72      135.91      8.61 o
   1   7   7       99.77      179.26      9.21 o
   2   7   7      384.29      836.65     16.14 o
   3   7   7     4690.36     4496.54     42.46 o
   4   7   7     1720.68     1586.15     21.33 o
   5   7   7      636.22      542.86     13.48 o
   6   7   7      142.32      235.03     13.38 o
   7   7   7      955.85     1150.66     21.97 o
   8   7   7      692.42      677.55     18.95 o
   9   7   7      951.23      940.15     21.76 o
  10   7   7        1.57        0.00     13.86 o
  11   7   7     2811.38     2827.66     41.20 o
  12   7   7     2292.37     2468.09     44.70 o
  13   7   7     2764.14     2728.18     50.69 o
  14   7   7      104.04       32.00     28.07 o
  15   7   7      509.06      611.60     43.48 o
  16   7   7       44.48        6.49     30.40 o
  17   7   7        0.83        0.00     32.90 o
  18   7   7       22.65        0.00     41.57 o
 -20   8   7       85.89      116.28     98.55 o
 -19   8   7        1.47       27.59     96.58 o
 -18   8   7       44.41       56.79     46.76 o
 -17   8   7     1107.45     1273.93     59.29 o
 -16   8   7       28.17        4.46     35.23 o
 -15   8   7      409.30      460.22     38.18 o
 -14   8   7      202.49      156.94     32.77 o
 -13   8   7      243.98      346.86     32.01 o
 -12   8   7      655.66      657.65     30.70 o
 -11   8   7    10878.76    11069.72    128.89 o
 -10   8   7      736.88      770.34     25.83 o
  -9   8   7     2382.80     2092.07     35.41 o
  -8   8   7     3768.14     4141.98     44.29 o
  -7   8   7      219.43      268.72     10.14 o
  -6   8   7       27.89       58.37      7.51 o
  -5   8   7     5763.01     5518.46     45.56 o
  -4   8   7       21.86        0.00      8.14 o
  -3   8   7     1472.55     1097.63     19.75 o
  -2   8   7       14.90        0.00      8.06 o
  -1   8   7      171.22      200.81     10.04 o
   0   8   7      652.63      952.32     16.51 o
   1   8   7     4202.18     4485.86     39.01 o
   2   8   7     1197.10     1087.03     18.87 o
   3   8   7     3247.63     3578.86     36.71 o
   4   8   7     3526.73     3524.41     36.60 o
   5   8   7       62.85      108.09     12.28 o
   6   8   7       54.37       30.99     10.14 o
   7   8   7      947.59      954.55     22.02 o
   8   8   7        2.16        0.00     12.78 o
   9   8   7      217.24      271.12     16.16 o
  10   8   7     2293.37     2308.88     34.87 o
  11   8   7     1353.37     1473.87     32.34 o
  12   8   7     1804.49     1964.85     43.05 o
  13   8   7      216.52      313.47     28.57 o
  14   8   7        1.64        0.00     27.91 o
  15   8   7       76.96       56.31     31.08 o
  16   8   7     1519.90     1685.77     53.50 o
  17   8   7      427.95      475.78     42.76 o
  18   8   7        3.45        0.00     42.43 o
 -20   9   7       41.43        0.00     92.63 o
 -19   9   7       54.42       23.48    103.47 o
 -18   9   7       34.48        0.00     46.91 o
 -17   9   7      965.71     1036.16     57.31 o
 -16   9   7      122.83       76.35     38.80 o
 -15   9   7      150.66       67.88     37.02 o
 -14   9   7      295.41      220.08     34.18 o
 -13   9   7      386.32      398.99     33.64 o
 -12   9   7      831.04      959.03     35.11 o
 -11   9   7       32.67       52.20     21.38 o
 -10   9   7     3071.43     2905.10     40.63 o
  -9   9   7     1271.39     1285.18     27.73 o
  -8   9   7      338.59      250.99      9.33 o
  -7   9   7     1655.88     1444.64     18.04 o
  -6   9   7      265.57      305.98     12.22 o
  -5   9   7       14.52        0.00      8.51 o
  -4   9   7       54.69       10.63      9.16 o
  -3   9   7      941.84      812.87     16.95 o
  -2   9   7      512.48      761.70     15.25 o
  -1   9   7     8394.90     8065.01     66.46 o
   0   9   7       44.03      132.41      9.56 o
   1   9   7      374.53      456.70     12.91 o
   2   9   7     6334.49     6572.68     58.67 o
   3   9   7     1308.67     1480.03     22.44 o
   4   9   7     4085.51     4367.94     43.78 o
   5   9   7     2449.05     2708.01     34.82 o
   6   9   7      113.48      153.99     15.61 o
   7   9   7     3888.21     3901.73     45.13 o
   8   9   7      153.78      192.77     15.47 o
   9   9   7      523.67      542.27     20.87 o
  10   9   7      970.30     1199.67     30.55 o
  11   9   7     1750.15     1759.50     39.56 o
  12   9   7     1322.97     1351.11     41.51 o
  13   9   7     1219.19     1272.44     45.49 o
  14   9   7       83.45       78.41     42.01 o
  15   9   7        0.66        0.00     30.13 o
  16   9   7      148.61      119.01     33.47 o
  17   9   7      286.05      348.08     40.76 o
  18   9   7      148.84       45.86     45.96 o
 -19  10   7        4.40        0.00     64.06 o
 -18  10   7      225.78      223.37     87.96 o
 -17  10   7       22.72        0.00     38.68 o
 -16  10   7        0.08        0.00     38.28 o
 -15  10   7        2.36        0.00     36.53 o
 -14  10   7      269.40      190.47     35.32 o
 -13  10   7      164.88      197.82     35.12 o
 -12  10   7        4.12        0.00     23.56 o
 -11  10   7     1972.90     1865.63     33.96 o
 -10  10   7      282.82      213.03     17.10 o
  -9  10   7      103.31      139.93     11.81 o
  -8  10   7      434.20      349.78     11.68 o
  -7  10   7      226.01      249.91     11.88 o
  -6  10   7      770.11      779.99     17.08 o
  -5  10   7      169.30      135.25     11.08 o
  -4  10   7     5246.52     5624.33     53.15 o
  -3  10   7      592.09      917.26     23.36 o
  -2  10   7     3144.15     2781.74     31.37 o
  -1  10   7       39.47       70.46     10.24 o
   0  10   7     1018.21     1129.72     19.39 o
   1  10   7     2938.83     2482.08     28.50 o
   2  10   7      136.61      199.31     11.99 o
   3  10   7      222.58      249.49     13.33 o
   4  10   7      212.54      226.56     13.92 o
   5  10   7     1207.76     1310.38     24.25 o
   6  10   7      774.82      938.33     24.04 o
   7  10   7     1192.01     1299.99     26.15 o
   8  10   7        2.55       26.55     14.08 o
   9  10   7     2738.94     2580.30     38.08 o
  10  10   7      258.80      360.07     23.47 o
  11  10   7     4794.54     4587.91     71.82 o
  12  10   7      152.79      120.63     26.99 o
  13  10   7       21.02       50.88     29.31 o
  14  10   7        5.61        0.00     28.46 o
  15  10   7       11.45        0.00     30.54 o
  16  10   7      208.16      247.03     39.28 o
  17  10   7       11.13        0.00     43.26 o
  18  10   7       66.79       37.32     46.45 o
 -19  11   7       39.29      128.01     71.68 o
 -18  11   7       16.75       68.84     53.26 o
 -17  11   7       24.07        0.00     46.37 o
 -16  11   7      864.91      879.73     75.87 o
 -15  11   7      682.12      713.31     53.68 o
 -14  11   7       35.50        0.00     33.10 o
 -13  11   7       25.99       39.81     21.94 o
 -12  11   7     2442.69     2385.45     45.36 o
 -11  11   7        0.07        0.00     16.75 o
 -10  11   7      243.91      315.40     19.16 o
  -9  11   7      157.39      184.26     11.66 o
  -8  11   7      609.10      631.06     16.36 o
  -7  11   7     1232.71     1195.09     20.62 o
  -6  11   7      373.69      346.81     13.81 o
  -5  11   7      305.66      295.47     14.95 o
  -4  11   7       44.57       79.89     11.51 o
  -3  11   7       82.68       42.63     10.97 o
  -2  11   7        4.54        0.00     10.46 o
  -1  11   7       45.33        0.00     11.01 o
   0  11   7      436.02      510.43     16.23 o
   1  11   7       90.64       16.38     10.44 o
   2  11   7     3075.63     3018.79     34.74 o
   3  11   7       86.75       62.31     12.44 o
   4  11   7        7.36       23.33     14.51 o
   5  11   7    12563.98    12635.91    116.49 o
   6  11   7    11469.13    11207.70    110.64 o
   7  11   7     1832.47     1854.38     32.08 o
   8  11   7      413.80      356.63     19.55 o
   9  11   7        2.83       34.45     18.47 o
  10  11   7     9925.03    10619.52    136.57 o
  11  11   7        0.25       57.40     25.68 o
  12  11   7        0.40        0.00     24.74 o
  13  11   7       10.11        0.00     29.48 o
  14  11   7      363.39      359.56     36.23 o
  15  11   7       95.00       36.94     31.77 o
  16  11   7       13.77        0.00     32.81 o
  17  11   7        4.22       14.73     45.82 o
 -19  12   7       33.64       12.49     85.74 o
 -18  12   7      271.86       35.22     54.76 o
 -17  12   7       14.14        0.00     47.55 o
 -16  12   7      273.10      159.20     46.16 o
 -15  12   7     2169.88     1986.94     75.36 o
 -14  12   7      288.10      271.28     25.54 o
 -13  12   7      435.05      424.74     26.19 o
 -12  12   7        5.14        0.00     17.51 o
 -11  12   7     1090.08     1061.95     29.70 o
 -10  12   7     1171.46     1112.32     26.69 o
  -9  12   7      469.45      468.58     17.07 o
  -8  12   7        0.20        0.00     11.36 o
  -7  12   7      230.30      290.25     14.39 o
  -6  12   7     1997.06     2129.31     29.18 o
  -5  12   7       66.52       58.87     12.39 o
  -4  12   7       47.86       21.53     13.23 o
  -3  12   7      374.60      306.47     16.83 o
  -2  12   7      609.32      575.96     17.30 o
  -1  12   7      491.29      466.21     16.34 o
   0  12   7     1728.86     1501.34     25.19 o
   1  12   7       19.14       15.10     10.73 o
   2  12   7      912.71      910.66     20.42 o
   3  12   7     2457.21     2416.77     32.80 o
   4  12   7      536.48      816.16     22.24 o
   5  12   7     1805.91     1798.92     36.75 o
   6  12   7     1987.14     2007.76     35.82 o
   7  12   7     6073.58     6277.62     64.86 o
   8  12   7     1125.59     1288.64     30.48 o
   9  12   7      466.95      558.23     29.02 o
  10  12   7     2035.40     1980.13     44.25 o
  11  12   7       27.81       46.75     23.66 o
  12  12   7      228.53      246.77     37.29 o
  13  12   7       39.41       29.74     30.96 o
  14  12   7      254.10      163.14     34.10 o
  15  12   7      105.01       56.96     33.10 o
  16  12   7       88.37      121.29     46.85 o
  17  12   7        1.10       12.61     45.65 o
 -18  13   7       50.01      114.31     56.74 o
 -17  13   7      148.47       91.23     68.42 o
 -16  13   7       30.76        0.00     24.32 o
 -15  13   7       49.28       29.83     24.56 o
 -14  13   7      332.64      378.31     29.58 o
 -13  13   7      878.90      934.06     34.69 o
 -12  13   7      169.18      161.00     17.88 o
 -11  13   7       59.21        0.00     18.53 o
 -10  13   7      427.63      317.39     20.57 o
  -9  13   7      355.17      319.18     17.22 o
  -8  13   7      894.31      815.29     21.03 o
  -7  13   7     1584.06     1336.43     24.60 o
  -6  13   7       21.14        7.46     12.34 o
  -5  13   7      648.60      615.01     19.68 o
  -4  13   7      155.28       97.53     15.82 o
  -3  13   7      278.89      177.68     15.05 o
  -2  13   7       15.05        0.00     12.83 o
  -1  13   7        1.17        0.00     11.92 o
   0  13   7       91.29       25.14     13.09 o
   1  13   7     1998.68     2149.56     32.39 o
   2  13   7     3553.45     3867.87     42.95 o
   3  13   7      555.24      717.00     20.95 o
   4  13   7     4291.11     4767.17     56.17 o
   5  13   7     1368.62     1425.10     30.82 o
   6  13   7      272.53      328.76     21.59 o
   7  13   7     2558.80     2418.77     39.22 o
   8  13   7      139.73      182.22     24.55 o
   9  13   7     1892.75     1902.64     43.90 o
  10  13   7     2129.83     2112.89     50.63 o
  11  13   7     1039.45     1058.67     41.38 o
  12  13   7        9.69        0.00     29.45 o
  13  13   7        0.13        0.00     28.88 o
  14  13   7      184.62      131.27     34.02 o
  15  13   7        4.96        0.00     34.35 o
  16  13   7      388.26      449.08     69.98 o
 -18  14   7      168.74      231.73     69.95 o
 -17  14   7       12.14        5.79     31.74 o
 -16  14   7       42.87        0.00     27.89 o
 -15  14   7      267.71      378.57     31.57 o
 -14  14   7      610.66      736.74     37.46 o
 -13  14   7       31.03        0.00     23.88 o
 -12  14   7      528.36      475.03     26.32 o
 -11  14   7       97.96       41.72     20.47 o
 -10  14   7      747.05      567.58     26.63 o
  -9  14   7      103.64       25.43     15.72 o
  -8  14   7      105.59       49.59     16.10 o
  -7  14   7      827.87      901.95     22.59 o
  -6  14   7      390.82      462.67     18.53 o
  -5  14   7     1418.45     1440.03     27.42 o
  -4  14   7        7.31        0.00     12.07 o
  -3  14   7     2910.17     2897.20     40.15 o
  -2  14   7      523.57      543.21     19.95 o
  -1  14   7       11.20        0.00     13.80 o
   0  14   7        0.15        0.00     13.68 o
   1  14   7        6.33        0.00     13.28 o
   2  14   7      194.92      124.42     16.94 o
   3  14   7       24.01        0.00     22.61 o
   4  14   7      998.94     1197.74     31.81 o
   5  14   7      281.38      331.87     28.28 o
   6  14   7      939.77     1097.29     33.33 o
   7  14   7     1331.11     1148.11     33.82 o
   8  14   7      903.53     1012.15     34.76 o
   9  14   7        0.00        0.00     23.45 o
  10  14   7      297.41      292.07     27.76 o
  11  14   7     1858.90     1744.38     49.48 o
  12  14   7        2.42        0.00     31.52 o
  13  14   7       17.68        0.00     37.90 o
  14  14   7       30.79        0.00     31.15 o
  15  14   7        3.86        0.00     43.70 o
  16  14   7      608.67      774.58     62.42 o
 -17  15   7      972.85     1028.58     56.16 o
 -16  15   7       68.57       17.84     38.68 o
 -15  15   7      343.44      512.14     42.94 o
 -14  15   7        3.23        0.00     26.00 o
 -13  15   7       12.56        0.00     21.81 o
 -12  15   7       18.71        0.00     22.37 o
 -11  15   7      478.26      558.95     30.82 o
 -10  15   7       39.87       31.12     22.01 o
  -9  15   7       88.16       58.97     22.00 o
  -8  15   7       10.10        0.00     17.37 o
  -7  15   7      211.23      177.55     19.40 o
  -6  15   7      164.92      162.14     18.00 o
  -5  15   7      446.89      419.24     19.27 o
  -4  15   7      643.03      532.61     22.61 o
  -3  15   7      105.01        8.53     20.32 o
  -2  15   7       90.03       40.36     16.71 o
  -1  15   7     2531.22     2578.69     39.62 o
   0  15   7      391.68      518.29     25.26 o
   1  15   7     2293.33     2247.03     55.66 o
   2  15   7     3312.95     3293.37     48.45 o
   3  15   7      830.37      793.57     28.69 o
   4  15   7     1924.75     1852.27     36.73 o
   5  15   7      512.32      424.75     25.75 o
   6  15   7     1221.94     1155.63     34.60 o
   7  15   7     1078.42     1045.29     33.87 o
   8  15   7     2446.67     2475.67     50.44 o
   9  15   7     1373.89     1623.79     42.98 o
  10  15   7       55.31       38.22     26.37 o
  11  15   7      131.20       62.89     32.22 o
  12  15   7      277.06      256.64     37.09 o
  13  15   7        7.90        0.00     31.47 o
  14  15   7      152.27      123.00     42.39 o
  15  15   7        2.27        0.00     45.43 o
 -16  16   7      121.37       23.48     41.06 o
 -15  16   7       13.39        0.00     38.13 o
 -14  16   7      532.01      531.89     34.09 o
 -13  16   7      674.76      686.07     37.61 o
 -12  16   7      181.78      136.94     30.47 o
 -11  16   7       25.62        0.00     27.76 o
 -10  16   7      440.53      405.08     31.61 o
  -9  16   7      169.98       93.36     27.25 o
  -8  16   7      238.41      187.98     22.81 o
  -7  16   7      518.90      474.78     26.38 o
  -6  16   7      854.88     1086.23     32.18 o
  -5  16   7      203.11      110.84     20.61 o
  -4  16   7     1119.41     1006.70     30.29 o
  -3  16   7        4.22        0.00     17.13 o
  -2  16   7      272.52      291.98     30.22 o
  -1  16   7      174.19       66.22     27.00 o
   0  16   7        5.69        0.00     28.97 o
   1  16   7      343.04      228.60     34.91 o
   2  16   7      302.96      294.37     27.27 o
   3  16   7     1960.27     1797.86     46.51 o
   4  16   7       27.78        0.00     22.49 o
   5  16   7      153.55      186.62     25.11 o
   6  16   7        6.49        0.00     21.48 o
   7  16   7        1.20        0.00     23.77 o
   8  16   7       50.71       64.26     25.56 o
   9  16   7      167.88      153.05     28.53 o
  10  16   7      177.78      130.08     30.78 o
  11  16   7      194.73      144.72     48.37 o
  12  16   7       23.57        0.00     43.30 o
  13  16   7      166.52       78.91     47.64 o
  14  16   7       30.48        0.00     97.97 o
  15  16   7      127.94      182.85     59.73 o
 -16  17   7       10.10       14.63     42.59 o
 -15  17   7        8.36        0.00     50.07 o
 -14  17   7        7.38        0.00     28.36 o
 -13  17   7      122.37      146.34     32.01 o
 -12  17   7      113.07       71.84     30.88 o
 -11  17   7      235.43      261.85     34.16 o
 -10  17   7       40.17       49.71     31.00 o
  -9  17   7       20.32        0.00     25.90 o
  -8  17   7      578.29      564.85     31.42 o
  -7  17   7        6.09        0.00     20.69 o
  -6  17   7       54.90       34.82     19.96 o
  -5  17   7       80.34       91.78     21.35 o
  -4  17   7        6.55        0.00     19.89 o
  -3  17   7      911.88      837.88     31.07 o
  -2  17   7      174.50       56.36     34.41 o
  -1  17   7        3.41        0.00     33.11 o
   0  17   7      406.52      241.06     30.10 o
   1  17   7     2729.73     3039.03     53.46 o
   2  17   7       13.49       17.50     27.73 o
   3  17   7      110.01       76.26     24.54 o
   4  17   7       82.07       19.81     23.21 o
   5  17   7      186.64      203.48     26.94 o
   6  17   7      837.29      817.74     34.67 o
   7  17   7      258.05      265.95     30.15 o
   8  17   7       79.64       97.53     29.31 o
   9  17   7       90.54       78.06     27.36 o
  10  17   7       16.65        0.00     34.20 o
  11  17   7       61.76       76.06     38.04 o
  12  17   7      446.31      421.71     63.44 o
  13  17   7        0.13        0.00     45.60 o
  14  17   7       63.33        0.00     63.79 o
 -15  18   7       89.76       38.18     83.79 o
 -14  18   7       36.85        0.00     46.37 o
 -13  18   7       28.35       35.91     32.50 o
 -12  18   7       73.27       90.77     34.16 o
 -11  18   7       21.68        0.00     31.64 o
 -10  18   7      345.75      334.99     38.16 o
  -9  18   7      775.39      798.09     42.93 o
  -8  18   7        0.82        0.00     26.17 o
  -7  18   7       88.99       11.98     27.45 o
  -6  18   7      120.85       64.57     24.95 o
  -5  18   7       82.97       26.62     21.51 o
  -4  18   7        1.59        0.00     21.04 o
  -3  18   7      204.43      226.19     25.29 o
  -2  18   7        9.51        0.00     21.68 o
  -1  18   7      450.42      567.89     31.53 o
   0  18   7     1074.83     1091.72     38.09 o
   1  18   7     1653.57     1653.09     46.44 o
   2  18   7       69.36       62.26     25.18 o
   3  18   7       26.75        0.00     23.79 o
   4  18   7     3973.74     3913.29     66.75 o
   5  18   7      623.46      764.47     34.95 o
   6  18   7        8.20        0.00     26.08 o
   7  18   7        2.07       26.74     29.25 o
   8  18   7     3769.51     3818.90     71.46 o
   9  18   7      561.36      651.57     40.06 o
  10  18   7       22.09       24.90     37.17 o
  11  18   7       99.63      152.47     49.86 o
  12  18   7      416.91      527.69     57.42 o
  13  18   7      598.84      743.31     74.25 o
 -14  19   7        2.07        0.00     36.16 o
 -13  19   7       35.79        6.38     37.18 o
 -12  19   7        0.15        0.00     33.12 o
 -11  19   7      146.82      178.38     45.63 o
 -10  19   7      120.41      118.65     35.41 o
  -9  19   7        4.41        0.00     29.65 o
  -8  19   7      111.99       13.28     30.32 o
  -7  19   7        0.55        0.00     26.37 o
  -6  19   7      165.14       68.79     25.06 o
  -5  19   7      119.77      107.15     26.16 o
  -4  19   7      524.90      472.97     29.66 o
  -3  19   7       67.34       69.21     23.78 o
  -2  19   7        1.55       13.62     22.98 o
  -1  19   7      632.05      697.80     33.55 o
   0  19   7     1271.63     1438.83     45.41 o
   1  19   7      893.06     1100.52     42.22 o
   2  19   7     1086.64     1284.88     44.05 o
   3  19   7      449.46      480.18     33.92 o
   4  19   7       82.69      160.14     29.18 o
   5  19   7     2845.15     3098.56     60.40 o
   6  19   7      683.39      810.83     39.51 o
   7  19   7      147.98      157.16     31.17 o
   8  19   7      213.38      240.49     35.02 o
   9  19   7       19.35        0.00     34.64 o
  10  19   7      605.27      689.13     61.17 o
  11  19   7       24.90       33.28     49.14 o
  12  19   7      626.10      702.55     64.42 o
 -13  20   7      183.36      124.82     55.34 o
 -12  20   7      274.38      303.41     51.32 o
 -11  20   7        1.76        0.00     34.50 o
 -10  20   7       50.83        6.94     35.79 o
  -9  20   7       52.84        4.55     33.33 o
  -8  20   7       29.39        0.00     42.31 o
  -7  20   7       77.69       42.34     29.05 o
  -6  20   7      152.55       81.04     28.04 o
  -5  20   7      384.60      373.37     32.77 o
  -4  20   7       15.03        0.00     23.69 o
  -3  20   7      207.41      315.20     30.00 o
  -2  20   7       54.15      128.50     26.96 o
  -1  20   7      143.87      268.76     29.10 o
   0  20   7      115.51      163.56     28.77 o
   1  20   7       72.87        2.37     27.60 o
   2  20   7      391.80      383.05     34.32 o
   3  20   7      477.66      548.16     36.23 o
   4  20   7      373.32      426.39     35.54 o
   5  20   7      388.66      268.08     35.24 o
   6  20   7      980.70     1371.12     51.76 o
   7  20   7       20.15       16.26     31.87 o
   8  20   7       96.33      145.16     45.66 o
   9  20   7      492.38      592.93     70.07 o
  10  20   7      799.70      987.63     81.93 o
  11  20   7       79.04       81.10     51.78 o
 -12  21   7       22.81       26.30     52.87 o
 -11  21   7        2.56        0.00     45.16 o
 -10  21   7       68.81        0.00     44.50 o
  -9  21   7      392.33      380.71     53.04 o
  -8  21   7        0.17        0.00     33.84 o
  -7  21   7       10.53        0.00     33.17 o
  -6  21   7       57.79        5.54     31.66 o
  -5  21   7      843.58      799.50     41.58 o
  -4  21   7     1174.89     1301.22     48.92 o
  -3  21   7      593.24      758.31     37.19 o
  -2  21   7      154.06      177.39     29.32 o
  -1  21   7     1180.89     1394.95     44.25 o
   0  21   7       88.24       90.93     27.24 o
   1  21   7      396.97      445.55     33.48 o
   2  21   7        9.49        4.79     28.95 o
   3  21   7       57.16       51.77     30.92 o
   4  21   7        7.97        0.00     29.13 o
   5  21   7      132.62       88.05     33.30 o
   6  21   7      544.61      633.65     48.06 o
   7  21   7      266.54      261.78     45.50 o
   8  21   7       78.69      114.34     51.37 o
   9  21   7      229.57      223.68     62.36 o
  10  21   7      317.86      554.28     72.59 o
 -10  22   7        7.44       28.72     60.19 o
  -9  22   7       98.51      103.29     56.71 o
  -8  22   7       44.78        0.00     49.88 o
  -7  22   7       15.83        0.00     44.66 o
  -6  22   7        0.03        0.00     36.61 o
  -5  22   7       26.84        0.00     33.57 o
  -4  22   7       24.24       33.96     30.91 o
  -3  22   7      142.40      129.33     32.09 o
  -2  22   7       45.96       72.01     28.47 o
  -1  22   7      154.75      123.94     30.12 o
   0  22   7       11.91       34.19     28.00 o
   1  22   7       65.30      112.50     28.76 o
   2  22   7       38.62        8.90     28.05 o
   3  22   7       13.25        0.00     27.63 o
   4  22   7     1049.44     1219.23     57.20 o
   5  22   7      108.76      221.34     42.79 o
   6  22   7       90.77       94.83     42.64 o
   7  22   7       17.35        0.00     41.86 o
   8  22   7        1.50        0.00     64.98 o
   9  22   7       69.30       51.41     59.99 o
  -9  23   7       27.51        0.00     55.25 o
  -8  23   7      260.37      299.19     65.26 o
  -7  23   7        1.36        0.00     45.52 o
  -6  23   7       45.22        0.00     46.50 o
  -5  23   7        1.03        0.00     37.58 o
  -4  23   7       38.82        0.00     36.84 o
  -3  23   7      110.35       53.50     37.70 o
  -2  23   7      184.29      230.46     38.16 o
  -1  23   7      208.84      235.65     35.34 o
   0  23   7      269.51      349.71     36.60 o
   1  23   7      410.33      584.50     48.45 o
   2  23   7      725.75      760.18     47.66 o
   3  23   7       19.47       48.40     36.01 o
   4  23   7       15.01       19.88     39.83 o
   5  23   7      133.79      145.75     42.96 o
   6  23   7      566.18      575.86     55.08 o
   7  23   7        3.16        0.00     59.41 o
  -7  24   7      146.51      136.46     62.14 o
  -6  24   7        1.17        0.00     46.45 o
  -5  24   7       61.36        2.36     47.77 o
  -4  24   7      295.90      460.79     57.12 o
  -3  24   7        6.43        0.00     40.61 o
  -2  24   7      682.01      748.97     55.99 o
  -1  24   7      609.26      714.60     52.56 o
   0  24   7      386.14      434.28     53.91 o
   1  24   7      161.65      127.84     41.86 o
   2  24   7        0.87        0.00     41.05 o
   3  24   7      183.42      201.94     48.37 o
   4  24   7        0.61        0.00     41.65 o
   5  24   7      104.68       87.26     46.98 o
  -3  25   7        1.58        0.00     43.11 o
  -2  25   7       60.66       87.81     47.79 o
  -1  25   7       13.97        0.00     43.35 o
   0  25   7       35.71       28.91     41.57 o
   1  25   7       88.10      115.55     44.95 o
 -21   0   8      234.74      243.80     77.85 o
 -20   0   8      352.51      392.83     87.71 o
 -19   0   8        1.13        7.68     38.26 o
 -18   0   8      316.35      385.38     73.91 o
 -17   0   8        5.20        0.00     30.70 o
 -16   0   8     1420.62     1432.86     49.22 o
 -15   0   8      167.12      153.25     20.62 o
 -14   0   8        4.15        0.00     16.08 o
 -13   0   8     1028.59     1125.74     30.76 o
 -12   0   8        0.34        0.00     10.62 o
 -11   0   8      394.79      237.52     11.58 o
 -10   0   8     1995.99     2710.05     32.22 o
  -9   0   8     1050.30      702.24     15.18 o
  -8   0   8     3297.15     4119.70     41.62 o
  -7   0   8        0.01       87.01     12.13 o
  -6   0   8     3570.85     2522.16     27.74 o
  -5   0   8     6016.78     5953.07     58.14 o
  -4   0   8      115.07      136.33      7.79 o
  -3   0   8      528.30      389.55      9.56 o
  -2   0   8     1438.96      991.02     16.06 o
  -1   0   8     7236.55     6161.91     66.90 o
   0   0   8    20042.01    18852.40    179.82 o
   1   0   8     3339.43     3463.92     39.75 o
   2   0   8     1804.69     2460.49     33.05 o
   3   0   8    22746.12    20416.19    205.89 o
   4   0   8     4379.50     4054.38     50.20 o
   5   0   8     9761.60    10368.17    118.06 o
   6   0   8      955.86     1038.07     23.38 o
   7   0   8     4638.28     4830.08     64.07 o
   8   0   8        6.51        0.00     14.66 o
   9   0   8        2.18       40.64     17.25 o
  10   0   8      763.27     1024.85     28.66 o
  11   0   8     6071.46     6350.48     90.57 o
  12   0   8      117.72       84.24     23.57 o
  13   0   8        0.40        0.00     28.82 o
  14   0   8       60.01       13.02     27.15 o
  15   0   8      445.38      427.69     36.11 o
  16   0   8       47.40        0.00     33.18 o
  17   0   8        2.03        0.00     48.54 o
  18   0   8      667.53      792.31    114.31 o
  19   0   8        0.30        0.00     86.72 o
 -21   1   8        0.02        0.00     34.34 o
 -20   1   8      121.70      160.18     34.58 o
 -19   1   8        0.00        0.00     32.15 o
 -18   1   8      317.23      231.97     29.54 o
 -17   1   8      131.09       72.45     23.47 o
 -16   1   8      197.61      180.48     21.16 o
 -15   1   8      121.64       57.19     15.11 o
 -14   1   8     3736.11     3906.82     38.22 o
 -13   1   8       97.77      154.50     10.06 o
 -12   1   8      156.46      163.19      9.22 o
 -11   1   8     1094.06     1034.91     14.96 o
 -10   1   8      180.45      185.11      7.97 o
  -9   1   8      396.62      565.88      9.98 o
  -8   1   8      603.17      423.09      8.21 o
  -7   1   8      938.15     1086.73     12.03 o
  -6   1   8      455.34      689.27      9.71 o
  -5   1   8      175.33      139.20      6.05 o
  -4   1   8       25.69        0.00      4.18 o
  -3   1   8        0.02        0.00      3.70 o
  -2   1   8      909.20      962.20     10.79 o
  -1   1   8    30301.06    29198.08    188.71 o
   0   1   8    29617.68    30598.45    202.99 o
   1   1   8     2696.65     2989.47     25.19 o
   2   1   8     6621.13     5816.94     46.26 o
   3   1   8      511.00      395.60     10.09 o
   4   1   8     5964.29     6212.87     51.60 o
   5   1   8     2183.73     2502.37     27.39 o
   6   1   8        1.98        9.33      8.09 o
   7   1   8     2341.55     2241.08     26.92 o
   8   1   8     7931.45     7617.28     68.25 o
   9   1   8      276.18      270.98     13.53 o
  10   1   8      234.70      256.79     15.49 o
  11   1   8     1120.82     1038.99     22.64 o
  12   1   8     3397.44     3112.37     43.29 o
  13   1   8      527.78      493.85     23.87 o
  14   1   8        5.40        0.00     18.71 o
  15   1   8        1.88        0.00     20.80 o
  16   1   8      101.02        0.00     26.41 o
  17   1   8      156.21      116.70     34.50 o
  18   1   8       48.25       19.23     60.61 o
  19   1   8       12.29        0.00     62.01 o
 -21   2   8        0.28        0.00     32.54 o
 -20   2   8       28.22       29.72     27.58 o
 -19   2   8       56.40        0.00     25.42 o
 -18   2   8      227.88      231.22     25.42 o
 -17   2   8       48.68        0.00     20.70 o
 -16   2   8      298.73      330.82     23.08 o
 -15   2   8      529.50      560.22     19.67 o
 -14   2   8      191.53      246.30     14.28 o
 -13   2   8      252.61      257.28     14.38 o
 -12   2   8      178.68      197.56     10.50 o
 -11   2   8     1383.47     1200.70     17.70 o
 -10   2   8       36.90        1.11      6.22 o
  -9   2   8      165.04      215.52      7.40 o
  -8   2   8     6229.44     6171.14     45.51 o
  -7   2   8     7107.36     6283.03     44.58 o
  -6   2   8      798.24     1477.84     14.24 o
  -5   2   8     3990.28     3917.58     29.53 o
  -4   2   8    10262.74     8856.31     59.08 o
  -3   2   8    10649.62    11746.58     80.82 o
  -2   2   8      832.75      497.02      8.24 o
  -1   2   8     9655.18     7447.72     54.88 o
   0   2   8    31276.01    32406.11    214.88 o
   1   2   8    10777.11    10493.45     75.70 o
   2   2   8      558.78      730.31     12.00 o
   3   2   8      365.61      280.17      9.25 o
   4   2   8      453.24      792.53     14.09 o
   5   2   8     5217.05     5908.14     48.80 o
   6   2   8    16602.70    18343.57    147.82 o
   7   2   8        6.08       80.35      9.88 o
   8   2   8      104.76       64.91     10.87 o
   9   2   8     5464.05     6037.76     57.59 o
  10   2   8      969.33     1053.08     22.45 o
  11   2   8     1739.02     1799.13     27.89 o
  12   2   8        4.32        0.00     16.17 o
  13   2   8       60.32       17.60     18.68 o
  14   2   8       14.97        0.00     19.16 o
  15   2   8      304.47      253.87     25.00 o
  16   2   8       27.91        0.00     23.66 o
  17   2   8      233.75      183.85     37.11 o
  18   2   8       19.00        0.00     57.82 o
  19   2   8       81.70        3.08     89.68 o
 -21   3   8       78.61       16.82     68.00 o
 -20   3   8       33.83        0.00     37.74 o
 -19   3   8       18.90        0.00     22.74 o
 -18   3   8      417.99      428.58     26.87 o
 -17   3   8      114.61       44.90     22.71 o
 -16   3   8      187.32      229.14     17.61 o
 -15   3   8      233.50      218.30     23.92 o
 -14   3   8      320.90      302.89     27.50 o
 -13   3   8        3.98       10.51     10.78 o
 -12   3   8       84.90      133.75     12.25 o
 -11   3   8      212.75      262.96     14.01 o
 -10   3   8      336.20      320.01     12.48 o
  -9   3   8     5837.86     6057.22     60.42 o
  -8   3   8      750.03      900.20     15.64 o
  -7   3   8     1534.35     1941.16     19.90 o
  -6   3   8     5003.05     5917.93     53.98 o
  -5   3   8     2315.98     1717.82     15.86 o
  -4   3   8    11299.21     9820.96     68.48 o
  -3   3   8      201.90      340.83      7.94 o
  -2   3   8       72.75       89.48      5.73 o
  -1   3   8      121.68       96.89      5.27 o
   0   3   8     6945.06     5511.71     41.65 o
   1   3   8     4927.91     5240.75     40.24 o
   2   3   8    22350.07    21588.97    157.87 o
   3   3   8    18718.70    17690.98    131.28 o
   4   3   8       74.83      158.57      8.76 o
   5   3   8    10336.70    11815.91     86.67 o
   6   3   8      544.48      335.30     11.01 o
   7   3   8      260.13      397.25     13.75 o
   8   3   8       13.11        0.00      9.49 o
   9   3   8      195.37      257.80     14.18 o
  10   3   8     2518.19     2682.88     33.54 o
  11   3   8        4.43       49.25     14.04 o
  12   3   8        3.55        2.88     16.64 o
  13   3   8      937.35      944.05     29.20 o
  14   3   8      607.92      518.09     27.22 o
  15   3   8       63.80        0.00     23.68 o
  16   3   8      101.28       42.23     27.71 o
  17   3   8        5.97        0.00     28.20 o
  18   3   8        1.98        0.00     56.12 o
  19   3   8       23.84        0.00     67.01 o
 -21   4   8      322.83      327.44    119.24 o
 -20   4   8      223.22      226.17     51.40 o
 -19   4   8        8.29       28.63     28.46 o
 -18   4   8       13.59        0.00     26.72 o
 -17   4   8        4.74        0.00     26.39 o
 -16   4   8       25.81        4.08     19.88 o
 -15   4   8       26.55        4.39     22.68 o
 -14   4   8     3855.99     4053.30     67.17 o
 -13   4   8      183.68      260.37     26.35 o
 -12   4   8       17.94       63.38     17.93 o
 -11   4   8        4.66        1.69     14.30 o
 -10   4   8      189.55      167.15     15.19 o
  -9   4   8     1373.85     1271.09     28.67 o
  -8   4   8       24.38        0.00      7.47 o
  -7   4   8     1022.94      696.37     11.22 o
  -6   4   8     1434.40     1018.32     15.66 o
  -5   4   8      599.08      882.89     11.43 o
  -4   4   8     3393.34     3531.09     27.79 o
  -3   4   8     1644.23     1291.52     13.95 o
  -2   4   8     3396.18     3049.01     26.46 o
  -1   4   8     6487.40     7900.08     57.44 o
   0   4   8      183.12      199.61      7.13 o
   1   4   8      758.61      564.12     10.36 o
   2   4   8      505.96      449.60     13.63 o
   3   4   8       88.75       74.25      8.83 o
   4   4   8     2021.01     2530.69     26.18 o
   5   4   8     4341.64     4610.03     40.57 o
   6   4   8      528.74      558.96     12.64 o
   7   4   8      467.50      370.19     12.90 o
   8   4   8      343.13      401.49     14.98 o
   9   4   8      223.84      410.95     15.68 o
  10   4   8        8.34        0.00     12.53 o
  11   4   8      375.37      442.42     18.04 o
  12   4   8     1477.31     1439.80     30.73 o
  13   4   8       41.57        0.00     17.87 o
  14   4   8       49.51       33.96     21.48 o
  15   4   8      874.10      965.53     36.17 o
  16   4   8      123.67       55.66     30.01 o
  17   4   8       16.30        0.00     29.04 o
  18   4   8       17.03        0.00     46.42 o
  19   4   8        4.74        0.00     64.79 o
 -21   5   8        4.87       20.58     48.35 o
 -20   5   8        3.74        0.00     55.19 o
 -19   5   8      121.75      116.32     29.22 o
 -18   5   8       81.52       85.28     27.60 o
 -17   5   8      151.52      102.75     23.58 o
 -16   5   8      272.79      241.03     25.94 o
 -15   5   8      659.22      731.95     43.33 o
 -14   5   8     1304.95     1475.95     44.62 o
 -13   5   8     3056.83     3121.92     50.37 o
 -12   5   8      452.95      445.62     28.27 o
 -11   5   8       53.81       60.06     17.70 o
 -10   5   8      109.00       92.48     14.42 o
  -9   5   8        4.46        0.00     13.11 o
  -8   5   8     1887.71     1828.75     24.53 o
  -7   5   8     2205.10     2406.51     25.36 o
  -6   5   8    10397.69    10655.14     76.05 o
  -5   5   8     9265.71     8195.62     60.12 o
  -4   5   8     1510.13     2189.31     20.32 o
  -3   5   8     4739.11     4624.25     37.19 o
  -2   5   8    10857.81    10604.96     81.24 o
  -1   5   8      808.03      744.83     12.85 o
   0   5   8      526.82      348.15      9.12 o
   1   5   8     1581.13     1622.69     18.31 o
   2   5   8     4165.51     5761.94     47.42 o
   3   5   8     5711.91     5404.55     48.26 o
   4   5   8     2084.40     2118.22     24.51 o
   5   5   8       86.13      141.12     10.12 o
   6   5   8     2188.51     2383.06     27.35 o
   7   5   8     1268.74     1190.84     21.72 o
   8   5   8      469.11      593.38     19.24 o
   9   5   8     1357.70     1325.66     27.66 o
  10   5   8      201.28      280.47     16.78 o
  11   5   8      210.70      325.08     18.38 o
  12   5   8      872.20      826.78     32.68 o
  13   5   8      831.51      882.38     31.97 o
  14   5   8      468.90      535.99     28.16 o
  15   5   8       63.21       62.51     28.47 o
  16   5   8       10.73        0.00     29.82 o
  17   5   8        0.90        0.57     34.24 o
  18   5   8      206.63      255.37     59.66 o
  19   5   8       21.08        0.00     60.14 o
 -21   6   8       28.83       20.80     46.61 o
 -20   6   8       41.84       45.66     32.61 o
 -19   6   8      168.11      233.23     51.49 o
 -18   6   8      457.93      425.50     35.28 o
 -17   6   8      686.18      722.29     45.93 o
 -16   6   8        6.15        0.00     31.51 o
 -15   6   8      294.83      350.15     37.60 o
 -14   6   8      614.31      756.31     36.82 o
 -13   6   8      753.30      923.80     34.61 o
 -12   6   8       71.48       56.20     34.80 o
 -11   6   8     3491.19     3406.90     51.84 o
 -10   6   8      764.74      864.95     27.42 o
  -9   6   8     1069.52     1276.78     27.05 o
  -8   6   8       79.65       58.83      9.24 o
  -7   6   8      146.07      214.51     10.63 o
  -6   6   8     1268.74     1964.73     19.12 o
  -5   6   8     2509.19     2369.26     21.95 o
  -4   6   8      229.70      582.05     11.27 o
  -3   6   8     1545.23     1857.25     20.26 o
  -2   6   8        0.20        0.00      6.70 o
  -1   6   8     1180.75     1346.65     17.67 o
   0   6   8      875.45     1154.15     15.50 o
   1   6   8     5346.47     5616.42     46.68 o
   2   6   8     4544.06     5582.87     49.77 o
   3   6   8     5498.70     5919.73     51.06 o
   4   6   8     1344.65     1527.24     20.78 o
   5   6   8      581.20      658.86     15.04 o
   6   6   8        1.01        0.00      9.81 o
   7   6   8      459.47      501.11     17.06 o
   8   6   8      312.32      364.81     15.21 o
   9   6   8      891.85      854.08     21.15 o
  10   6   8       98.42       96.52     15.30 o
  11   6   8     2372.31     2220.76     36.52 o
  12   6   8     1564.36     1540.03     38.54 o
  13   6   8      445.66      637.40     30.10 o
  14   6   8       18.00        0.00     25.07 o
  15   6   8     1485.74     1473.90     50.15 o
  16   6   8       85.27        9.96     32.21 o
  17   6   8      386.85      403.46     42.06 o
  18   6   8       89.72        6.99     50.76 o
 -20   7   8       82.59        0.00     28.96 o
 -19   7   8       13.26        0.00     78.84 o
 -18   7   8     1147.65     1184.97     68.46 o
 -17   7   8      703.04      861.16     51.07 o
 -16   7   8        1.46        0.00     41.25 o
 -15   7   8       40.53        0.00     42.10 o
 -14   7   8        0.24        0.00     25.10 o
 -13   7   8       22.39        0.00     25.14 o
 -12   7   8     9144.31     8519.96    110.03 o
 -11   7   8      235.68      365.08     27.89 o
 -10   7   8       19.58       10.85     14.82 o
  -9   7   8      276.48      196.35     16.57 o
  -8   7   8      243.90      287.55     12.96 o
  -7   7   8      179.05      283.79      9.03 o
  -6   7   8       87.00      182.84      7.66 o
  -5   7   8     1061.22      660.90     12.39 o
  -4   7   8     9006.36     9738.94     74.35 o
  -3   7   8     1488.74     1957.68     23.20 o
  -2   7   8     6669.74     8198.79     64.13 o
  -1   7   8      654.02      578.66     12.55 o
   0   7   8      108.82       19.71      7.75 o
   1   7   8     3270.92     3174.64     29.94 o
   2   7   8     4702.12     4159.26     40.01 o
   3   7   8      268.02       78.08     10.23 o
   4   7   8      259.99      460.91     13.16 o
   5   7   8      354.24      368.33     13.04 o
   6   7   8      564.62      495.66     17.09 o
   7   7   8        0.08        0.00     10.51 o
   8   7   8     1519.88     1746.07     27.73 o
   9   7   8        7.68        3.15     13.62 o
  10   7   8        6.26        0.00     14.66 o
  11   7   8      285.85      375.36     22.36 o
  12   7   8      107.51      163.82     23.60 o
  13   7   8     1723.05     1564.78     39.86 o
  14   7   8       23.80       11.52     25.00 o
  15   7   8      956.66     1023.15     44.91 o
  16   7   8       31.62       48.28     32.25 o
  17   7   8       54.66       55.42     35.46 o
  18   7   8      299.90      337.01     58.32 o
 -20   8   8       89.73        0.00     92.63 o
 -19   8   8        0.83        0.00     80.81 o
 -18   8   8       92.43       23.59     46.47 o
 -17   8   8      232.32      268.17     43.05 o
 -16   8   8      172.14      115.83     38.36 o
 -15   8   8       79.51       86.03     36.28 o
 -14   8   8      381.99      360.98     35.31 o
 -13   8   8     3439.13     3582.60     72.91 o
 -12   8   8      636.22      692.80     31.16 o
 -11   8   8       48.41       93.33     20.50 o
 -10   8   8     4406.80     4775.05     63.08 o
  -9   8   8      739.93      638.54     22.83 o
  -8   8   8     1927.84     2079.79     23.10 o
  -7   8   8     3847.52     4032.44     36.54 o
  -6   8   8      199.42      442.18     11.00 o
  -5   8   8      352.61      308.39     10.74 o
  -4   8   8    11029.79    12161.30     91.34 o
  -3   8   8      774.84      976.22     17.26 o
  -2   8   8      608.71      459.73     12.29 o
  -1   8   8      590.16      524.06     13.11 o
   0   8   8     1187.75     1260.10     18.30 o
   1   8   8     2069.26     2104.08     23.03 o
   2   8   8     6390.31     6748.00     59.56 o
   3   8   8     2311.39     2656.24     30.65 o
   4   8   8     4380.26     4478.02     45.59 o
   5   8   8     1091.89     1027.11     19.57 o
   6   8   8       76.07       79.95     12.06 o
   7   8   8     1013.90     1134.02     24.29 o
   8   8   8     1884.07     2178.11     31.81 o
   9   8   8      348.37      475.51     18.71 o
  10   8   8     2935.13     2771.89     41.42 o
  11   8   8     1141.49      943.28     29.68 o
  12   8   8     1058.08     1124.79     35.58 o
  13   8   8      208.33      294.99     26.54 o
  14   8   8       61.29        1.15     28.80 o
  15   8   8       77.11       79.74     32.33 o
  16   8   8      547.47      639.22     41.93 o
  17   8   8        1.21        0.00     41.44 o
  18   8   8      192.39      227.24     50.96 o
 -20   9   8       95.19        0.00    100.52 o
 -19   9   8      125.28      177.38    102.49 o
 -18   9   8       40.12       10.87     47.09 o
 -17   9   8      573.30      533.54     48.84 o
 -16   9   8      395.54      262.85     43.29 o
 -15   9   8        3.08        0.00     35.87 o
 -14   9   8      872.80      716.81     50.52 o
 -13   9   8      815.88      939.74     42.23 o
 -12   9   8      270.05      427.26     28.17 o
 -11   9   8       26.62       35.28     21.36 o
 -10   9   8      296.32      362.44     24.48 o
  -9   9   8     2180.57     2147.55     30.35 o
  -8   9   8        3.85        0.00      7.36 o
  -7   9   8      212.35      246.07      9.42 o
  -6   9   8     4315.78     4150.56     39.39 o
  -5   9   8     2563.21     2223.04     25.45 o
  -4   9   8     1559.65     1812.35     23.08 o
  -3   9   8     4288.75     4271.77     41.44 o
  -2   9   8      909.25      807.10     16.15 o
  -1   9   8      100.63       63.33     10.13 o
   0   9   8      609.01      475.33     14.00 o
   1   9   8     1604.16     1564.19     21.09 o
   2   9   8     7434.63     7658.48     66.95 o
   3   9   8        0.13       16.06     10.61 o
   4   9   8      345.17      382.71     15.55 o
   5   9   8     7579.90     7224.23     70.12 o
   6   9   8     5552.81     5644.61     63.55 o
   7   9   8     9003.08     9045.83     88.50 o
   8   9   8      548.92      661.57     21.15 o
   9   9   8     6121.81     6478.46     71.79 o
  10   9   8      464.21      659.99     27.56 o
  11   9   8      406.89      433.39     29.17 o
  12   9   8      689.92      740.53     34.91 o
  13   9   8      232.40      323.71     34.09 o
  14   9   8       10.21       19.19     29.78 o
  15   9   8      142.07      154.46     33.64 o
  16   9   8      270.76      258.41     40.28 o
  17   9   8       25.54        0.00     44.21 o
  18   9   8       15.29       48.59     69.41 o
 -19  10   8      174.90       49.76     67.50 o
 -18  10   8        3.53        0.00     47.00 o
 -17  10   8       16.63        0.00     46.65 o
 -16  10   8        2.13        0.00     37.44 o
 -15  10   8        0.39        0.00     36.40 o
 -14  10   8       37.47        0.00     36.62 o
 -13  10   8       62.16       67.07     31.89 o
 -12  10   8      216.95      276.42     34.05 o
 -11  10   8       11.38       14.98     20.55 o
 -10  10   8      478.86      432.88     18.85 o
  -9  10   8       19.38        4.03      9.55 o
  -8  10   8      485.39      426.00     13.16 o
  -7  10   8      449.60      373.22     12.04 o
  -6  10   8      169.44      129.20     11.11 o
  -5  10   8      311.54      347.18     13.35 o
  -4  10   8     4839.10     5009.88     49.07 o
  -3  10   8     2554.87     2473.45     31.54 o
  -2  10   8      330.03      177.95     12.17 o
  -1  10   8      744.27      710.33     16.99 o
   0  10   8     1276.23     1477.74     22.83 o
   1  10   8        0.14       19.48      9.99 o
   2  10   8     2099.72     2512.03     32.90 o
   3  10   8       95.86       98.03     12.45 o
   4  10   8     6618.03     7254.99     67.88 o
   5  10   8      120.65      123.98     15.19 o
   6  10   8     4741.59     4752.36     75.96 o
   7  10   8      379.19      355.86     21.18 o
   8  10   8      323.84      365.43     19.32 o
   9  10   8       32.28       63.67     19.58 o
  10  10   8       99.18      241.85     27.06 o
  11  10   8      227.63      484.05     30.80 o
  12  10   8     1539.61     1583.61     46.26 o
  13  10   8     2782.91     2759.00     65.90 o
  14  10   8      229.36      198.21     34.46 o
  15  10   8      501.77      475.40     39.72 o
  16  10   8      327.30      204.24     39.50 o
  17  10   8      180.10      156.46     47.61 o
 -19  11   8       91.59       88.46     75.88 o
 -18  11   8       15.06        3.34     50.33 o
 -17  11   8      218.98      147.21     46.37 o
 -16  11   8       15.00        0.00     40.44 o
 -15  11   8       26.65        0.00     38.72 o
 -14  11   8       65.06       33.66     39.13 o
 -13  11   8        8.64        0.00     31.41 o
 -12  11   8      163.43      112.91     22.76 o
 -11  11   8     3356.55     3156.40     41.69 o
 -10  11   8      366.99      371.34     17.83 o
  -9  11   8      407.82      410.28     15.85 o
  -8  11   8      543.66      594.96     16.01 o
  -7  11   8      457.56      549.51     15.58 o
  -6  11   8       69.11        4.95     12.11 o
  -5  11   8       97.29       46.89     16.70 o
  -4  11   8      215.43      220.70     13.17 o
  -3  11   8      825.05      789.37     19.55 o
  -2  11   8     2878.17     2801.52     32.84 o
  -1  11   8     1596.42     1749.17     26.25 o
   0  11   8       76.12       27.86      9.97 o
   1  11   8      511.50      365.22     14.28 o
   2  11   8      554.25      419.76     15.94 o
   3  11   8     1585.50     1581.95     25.86 o
   4  11   8     2347.21     2386.46     32.89 o
   5  11   8      849.83      893.92     24.24 o
   6  11   8     3837.47     4095.42     52.56 o
   7  11   8      164.31      355.27     22.27 o
   8  11   8      929.41      979.29     26.49 o
   9  11   8     1040.61     1140.54     35.03 o
  10  11   8     3252.23     3048.21     54.04 o
  11  11   8     2593.54     2699.37     50.90 o
  12  11   8      583.56      663.81     36.21 o
  13  11   8       88.15      136.00     32.59 o
  14  11   8       12.19        0.00     30.20 o
  15  11   8       67.31        0.00     31.36 o
  16  11   8       23.40        0.00     42.40 o
  17  11   8        0.53        0.00     50.35 o
 -19  12   8      135.69      174.70     88.69 o
 -18  12   8       26.93        0.00     52.35 o
 -17  12   8       84.59       82.78     52.57 o
 -16  12   8      367.30      417.04     51.33 o
 -15  12   8      369.52      422.92     49.98 o
 -14  12   8      262.43      191.92     24.18 o
 -13  12   8      425.08      476.01     26.69 o
 -12  12   8      413.25      309.98     21.79 o
 -11  12   8      731.93      697.35     22.66 o
 -10  12   8      226.58      204.29     17.57 o
  -9  12   8     2898.02     2989.59     38.04 o
  -8  12   8        2.24        0.00     10.63 o
  -7  12   8     1996.53     2101.93     28.45 o
  -6  12   8      513.42      444.37     16.58 o
  -5  12   8        8.71        0.00     12.57 o
  -4  12   8     1580.21     1920.49     31.44 o
  -3  12   8        1.66        0.00     11.99 o
  -2  12   8     1421.71     1533.54     25.25 o
  -1  12   8      325.88      203.19     14.02 o
   0  12   8      498.66      526.68     18.26 o
   1  12   8      140.70      102.53     13.20 o
   2  12   8      250.52      166.78     14.02 o
   3  12   8     4592.11     4577.74     49.60 o
   4  12   8     3819.07     3742.32     45.81 o
   5  12   8      501.71      629.40     26.86 o
   6  12   8      147.28      187.80     19.19 o
   7  12   8      301.13      330.27     19.47 o
   8  12   8     2087.84     2170.58     42.58 o
   9  12   8      181.18      162.84     24.36 o
  10  12   8     3838.78     3762.40     61.60 o
  11  12   8       51.08       19.05     24.83 o
  12  12   8      554.24      637.75     36.22 o
  13  12   8       25.34        0.00     30.10 o
  14  12   8      216.41      158.86     35.32 o
  15  12   8      172.89      180.17     47.58 o
  16  12   8       13.13       25.57     46.42 o
  17  12   8        4.89        0.00     51.49 o
 -18  13   8       90.25        0.00     88.50 o
 -17  13   8       15.35        0.00     51.18 o
 -16  13   8       24.20        0.00     42.90 o
 -15  13   8        7.57        5.26     23.74 o
 -14  13   8        0.60        0.00     24.32 o
 -13  13   8       53.86       30.77     24.05 o
 -12  13   8       23.61        0.00     18.95 o
 -11  13   8       47.87        0.00     21.28 o
 -10  13   8      286.99      354.66     20.96 o
  -9  13   8       64.98       52.99     16.38 o
  -8  13   8      986.40     1028.41     21.57 o
  -7  13   8        9.22        0.00     17.51 o
  -6  13   8      270.80      217.68     14.90 o
  -5  13   8     1329.34     1316.29     26.19 o
  -4  13   8      525.14      433.84     28.33 o
  -3  13   8     1726.21     2047.24     31.33 o
  -2  13   8     1223.41     1419.74     26.37 o
  -1  13   8      858.59      828.89     20.85 o
   0  13   8     1977.13     1903.65     30.99 o
   1  13   8      287.90      362.36     17.91 o
   2  13   8      480.94      612.01     19.47 o
   3  13   8     1839.61     1955.43     32.88 o
   4  13   8     3338.38     3704.36     48.69 o
   5  13   8    15903.76    16019.54    152.14 o
   6  13   8     3869.54     3580.66     50.29 o
   7  13   8      989.30      945.31     31.37 o
   8  13   8        1.71        0.00     21.56 o
   9  13   8       46.26       10.42     22.63 o
  10  13   8      435.39      437.45     29.38 o
  11  13   8       84.32      127.36     28.73 o
  12  13   8       76.13       94.48     32.02 o
  13  13   8      115.95      142.19     34.13 o
  14  13   8       89.28       21.99     32.68 o
  15  13   8        5.98        0.00     40.82 o
  16  13   8       69.24       41.31     47.29 o
 -18  14   8      858.43      933.92     79.25 o
 -17  14   8       83.68       39.24     56.08 o
 -16  14   8      295.20      268.84     30.70 o
 -15  14   8       31.67       40.72     25.96 o
 -14  14   8      202.58      158.30     28.47 o
 -13  14   8       50.95       32.08     28.77 o
 -12  14   8       33.59        0.00     20.74 o
 -11  14   8       60.37        0.00     21.39 o
 -10  14   8       22.78        0.00     18.59 o
  -9  14   8      909.46      967.76     26.70 o
  -8  14   8       33.50        0.00     15.65 o
  -7  14   8        0.44        0.00     14.67 o
  -6  14   8      608.75      552.13     20.00 o
  -5  14   8      351.91      375.20     18.51 o
  -4  14   8      135.90      118.13     19.95 o
  -3  14   8      611.72      686.10     24.82 o
  -2  14   8      732.19      891.47     23.48 o
  -1  14   8      829.48      832.21     23.24 o
   0  14   8      499.98      503.54     20.63 o
   1  14   8      468.33      498.64     21.21 o
   2  14   8     4208.64     4471.61     54.65 o
   3  14   8       46.91       40.37     17.43 o
   4  14   8     6279.63     6501.80     74.69 o
   5  14   8      278.44      315.56     22.58 o
   6  14   8        0.02        4.04     21.04 o
   7  14   8       88.91      120.14     22.62 o
   8  14   8       22.30       16.57     23.18 o
   9  14   8      768.73      875.55     43.73 o
  10  14   8        1.00        0.00     23.54 o
  11  14   8      469.41      545.82     35.69 o
  12  14   8        1.68        0.00     31.18 o
  13  14   8        2.53        0.00     32.20 o
  14  14   8        9.75        0.00     32.39 o
  15  14   8       36.46        0.00     45.64 o
  16  14   8        5.02       55.27     49.70 o
 -17  15   8       95.12       53.44     45.52 o
 -16  15   8       11.35        0.00     45.52 o
 -15  15   8      105.23       77.09     29.67 o
 -14  15   8        0.94        0.00     26.86 o
 -13  15   8      304.63      259.07     26.05 o
 -12  15   8       48.94        0.00     22.08 o
 -11  15   8       62.26        0.00     22.78 o
 -10  15   8        4.46        0.00     20.22 o
  -9  15   8      567.15      511.99     24.84 o
  -8  15   8      642.08      776.11     27.01 o
  -7  15   8      979.79      950.91     27.39 o
  -6  15   8      637.08      545.14     30.81 o
  -5  15   8       23.81        0.00     20.71 o
  -4  15   8       36.83       28.78     14.50 o
  -3  15   8        9.38        0.00     24.10 o
  -2  15   8      391.40      370.97     21.10 o
  -1  15   8      503.93      631.82     24.72 o
   0  15   8       56.69       23.77     21.60 o
   1  15   8      307.50      344.40     29.07 o
   2  15   8     2862.62     3108.30     48.26 o
   3  15   8        3.56        0.00     19.97 o
   4  15   8       46.05       78.90     22.17 o
   5  15   8      382.78      433.86     27.74 o
   6  15   8       25.56       42.22     22.78 o
   7  15   8      192.66      159.27     24.61 o
   8  15   8      441.34      381.93     28.72 o
   9  15   8       28.11       33.39     25.17 o
  10  15   8       75.00       16.24     24.96 o
  11  15   8       82.85        0.00     31.43 o
  12  15   8        0.88        0.00     38.45 o
  13  15   8       19.55        0.00     34.64 o
  14  15   8       99.40       69.51     51.56 o
  15  15   8       81.34       64.70     61.24 o
 -16  16   8       13.22       10.11     41.04 o
 -15  16   8      106.69       97.70     50.07 o
 -14  16   8       61.82        0.00     25.50 o
 -13  16   8       98.59       64.85     32.17 o
 -12  16   8      448.21      628.80     37.53 o
 -11  16   8        0.44       54.41     28.10 o
 -10  16   8        0.29        0.00     24.30 o
  -9  16   8      221.14      127.81     27.91 o
  -8  16   8      341.12      323.62     25.19 o
  -7  16   8       25.74        0.00     19.25 o
  -6  16   8      601.23      737.30     28.15 o
  -5  16   8        0.04        0.00     18.56 o
  -4  16   8     1177.11     1166.77     33.86 o
  -3  16   8       96.97      116.87     25.34 o
  -2  16   8      200.98      118.05     31.91 o
  -1  16   8      374.26      243.38     30.40 o
   0  16   8      166.83      188.79     35.06 o
   1  16   8      302.93      376.99     41.11 o
   2  16   8       32.51       73.37     26.57 o
   3  16   8     3203.45     3089.77     56.43 o
   4  16   8        3.47       49.18     22.62 o
   5  16   8      340.97      330.68     28.32 o
   6  16   8      216.81      223.06     26.88 o
   7  16   8      241.09      197.85     27.99 o
   8  16   8     1477.40     1525.68     45.42 o
   9  16   8      363.97      565.32     34.59 o
  10  16   8     1078.19      935.75     59.50 o
  11  16   8       59.30       10.98     35.46 o
  12  16   8      215.92      170.34     38.89 o
  13  16   8        2.21        0.00     43.30 o
  14  16   8      412.62      428.49     65.29 o
 -16  17   8        7.33       60.08     48.07 o
 -15  17   8        9.47        0.00     39.44 o
 -14  17   8      189.87      185.03     31.15 o
 -13  17   8      131.06      163.31     31.29 o
 -12  17   8       46.20        0.00     28.30 o
 -11  17   8       11.36        0.00     29.24 o
 -10  17   8       42.06        0.00     28.64 o
  -9  17   8       84.26        0.00     31.35 o
  -8  17   8       20.45        0.00     23.16 o
  -7  17   8       15.92        0.00     20.86 o
  -6  17   8       58.35        0.00     20.39 o
  -5  17   8     1556.89     1559.07     38.06 o
  -4  17   8      206.33      174.64     22.62 o
  -3  17   8      815.73      945.51     35.27 o
  -2  17   8      164.23       44.52     40.68 o
  -1  17   8       49.60        0.00     36.31 o
   0  17   8       14.99        0.00     22.18 o
   1  17   8     1645.13     1914.77     43.45 o
   2  17   8     1038.41     1010.37     36.69 o
   3  17   8      936.51      864.37     35.23 o
   4  17   8       68.00      144.82     26.06 o
   5  17   8      644.10      667.68     33.46 o
   6  17   8      162.65      150.70     26.88 o
   7  17   8       17.98        2.40     26.59 o
   8  17   8     1711.31     1744.47     49.59 o
   9  17   8        1.15        6.29     28.49 o
  10  17   8       93.17      104.10     37.96 o
  11  17   8       69.88       20.97     38.35 o
  12  17   8       15.94        0.00     81.93 o
  13  17   8        0.11        0.00     66.36 o
  14  17   8       10.83        0.00     55.54 o
 -15  18   8        0.98        0.00     46.70 o
 -14  18   8        0.32        0.00     33.16 o
 -13  18   8        0.02        0.00     31.62 o
 -12  18   8      154.49      185.71     42.44 o
 -11  18   8       37.90        0.00     31.87 o
 -10  18   8       28.32        0.00     31.84 o
  -9  18   8       35.31        0.00     29.35 o
  -8  18   8        0.07        0.00     24.78 o
  -7  18   8       55.25       78.30     25.42 o
  -6  18   8       23.38        0.00     21.70 o
  -5  18   8       16.58        0.00     22.80 o
  -4  18   8      114.24       18.95     21.46 o
  -3  18   8       13.18        0.00     21.33 o
  -2  18   8      155.57      157.44     43.56 o
  -1  18   8      215.83      262.21     28.24 o
   0  18   8      783.85      971.02     39.45 o
   1  18   8     1273.29     1514.00     45.94 o
   2  18   8       73.79      112.96     27.79 o
   3  18   8       98.92       89.41     30.25 o
   4  18   8      295.36      293.28     29.30 o
   5  18   8        2.61        0.00     25.10 o
   6  18   8       37.20       55.75     27.38 o
   7  18   8      414.63      328.89     32.43 o
   8  18   8      497.49      567.16     36.87 o
   9  18   8        0.78       40.41     31.44 o
  10  18   8        0.47       16.50     38.05 o
  11  18   8      723.93      829.28     65.19 o
  12  18   8       43.01       27.73     52.06 o
  13  18   8       32.01       97.01     60.02 o
 -14  19   8      500.72      484.88     44.78 o
 -13  19   8       78.21        0.00     40.21 o
 -12  19   8       70.72       75.84     36.02 o
 -11  19   8      551.23      739.71     65.18 o
 -10  19   8       68.80       19.99     34.56 o
  -9  19   8       26.09        0.00     30.11 o
  -8  19   8        3.93        0.00     29.70 o
  -7  19   8      103.32       39.28     27.80 o
  -6  19   8       24.48        0.00     24.83 o
  -5  19   8      242.49      204.40     25.84 o
  -4  19   8       26.25        0.00     23.15 o
  -3  19   8       96.87      142.48     24.92 o
  -2  19   8      417.99      503.56     29.83 o
  -1  19   8     2098.13     2257.87     54.11 o
   0  19   8       54.55       93.89     28.01 o
   1  19   8      552.52      623.97     36.84 o
   2  19   8      867.98      875.10     40.33 o
   3  19   8        0.53        9.94     27.47 o
   4  19   8      781.05      975.45     41.85 o
   5  19   8      462.93      464.24     35.79 o
   6  19   8      806.52      847.80     40.44 o
   7  19   8      623.04      648.23     38.92 o
   8  19   8      660.24      638.75     38.62 o
   9  19   8      342.36      369.67     47.38 o
  10  19   8       65.62       69.65     56.80 o
  11  19   8       65.84        0.00     52.02 o
  12  19   8       34.37       39.96     59.11 o
 -13  20   8       52.47        0.00     78.33 o
 -12  20   8       86.52      116.75     62.73 o
 -11  20   8       32.82        0.00     49.85 o
 -10  20   8        5.69        0.00     35.82 o
  -9  20   8        4.00        0.00     35.07 o
  -8  20   8      121.38        9.38     33.04 o
  -7  20   8        1.02        0.00     31.17 o
  -6  20   8       25.12        0.00     26.11 o
  -5  20   8        0.03        0.00     23.92 o
  -4  20   8       52.54       72.92     25.99 o
  -3  20   8       10.62       13.87     24.55 o
  -2  20   8       11.42        9.56     25.93 o
  -1  20   8       16.59       33.61     26.12 o
   0  20   8      454.76      496.25     35.31 o
   1  20   8      103.35       70.10     29.66 o
   2  20   8        0.00        0.00     27.15 o
   3  20   8      836.84      919.39     42.05 o
   4  20   8      246.23      294.59     34.37 o
   5  20   8      448.93      505.78     39.97 o
   6  20   8      127.24      147.40     34.84 o
   7  20   8      241.08      260.46     37.91 o
   8  20   8      462.28      422.23     48.22 o
   9  20   8       68.29       94.38     53.49 o
  10  20   8       33.35      102.27     59.59 o
  11  20   8        0.03        0.00     58.90 o
 -12  21   8      203.60      200.70     58.63 o
 -11  21   8       29.95       46.58     62.94 o
 -10  21   8       50.02        0.00     44.09 o
  -9  21   8        0.29        0.00     41.66 o
  -8  21   8        0.16        0.00     32.75 o
  -7  21   8       14.48        0.00     32.32 o
  -6  21   8       12.64        0.00     32.87 o
  -5  21   8        0.02        0.00     29.68 o
  -4  21   8      140.01      185.07     30.30 o
  -3  21   8      304.81      248.59     30.31 o
  -2  21   8      227.00      358.76     31.39 o
  -1  21   8        1.61        0.00     26.53 o
   0  21   8      187.26      221.43     30.37 o
   1  21   8       78.21       87.29     30.83 o
   2  21   8       63.28      108.56     31.42 o
   3  21   8        5.10        0.00     28.80 o
   4  21   8       67.27      119.40     32.68 o
   5  21   8      101.23       53.07     33.21 o
   6  21   8      460.66      505.77     46.33 o
   7  21   8       27.12       47.22     40.91 o
   8  21   8       22.95        0.00     46.73 o
   9  21   8      141.67      148.49     63.02 o
  10  21   8     1616.18     1869.06    115.53 o
 -10  22   8        1.04        0.00     63.09 o
  -9  22   8       37.71        0.00     52.24 o
  -8  22   8        7.79        0.00     48.90 o
  -7  22   8       40.45       43.02     46.95 o
  -6  22   8      237.64      199.07     42.24 o
  -5  22   8        3.25        0.00     34.26 o
  -4  22   8       26.03       51.57     32.04 o
  -3  22   8      604.95      708.59     37.76 o
  -2  22   8       18.04       43.26     30.51 o
  -1  22   8      858.27     1041.73     42.80 o
   0  22   8      500.10      598.49     37.03 o
   1  22   8      295.11      352.29     34.11 o
   2  22   8      235.46      298.69     35.39 o
   3  22   8        8.85       32.93     35.22 o
   4  22   8     1614.46     2004.87     67.15 o
   5  22   8      164.99      229.22     42.89 o
   6  22   8       94.07       72.69     40.58 o
   7  22   8        2.68       21.85     45.12 o
   8  22   8      345.16      207.36     66.33 o
  -9  23   8      128.71       59.44     82.30 o
  -8  23   8       72.68       13.55     59.06 o
  -7  23   8        8.03        0.00     46.13 o
  -6  23   8       35.91        0.00     47.15 o
  -5  23   8        1.28        0.00     39.94 o
  -4  23   8       59.23        0.00     37.28 o
  -3  23   8      543.98      814.97     60.82 o
  -2  23   8       90.03      105.59     33.88 o
  -1  23   8       19.93       55.53     31.64 o
   0  23   8       19.59      214.46     40.96 o
   1  23   8       46.37      129.21     40.66 o
   2  23   8      158.35      215.31     43.06 o
   3  23   8       77.31      128.66     61.11 o
   4  23   8      133.43      125.96     46.31 o
   5  23   8      309.77      363.10     49.84 o
   6  23   8      276.06      312.28     56.68 o
   7  23   8        9.63        0.00     84.51 o
  -6  24   8      185.57      154.25     54.90 o
  -5  24   8       42.58        0.00     45.69 o
  -4  24   8       25.32       40.26     48.08 o
  -3  24   8        8.54        0.00     41.03 o
  -2  24   8       42.30       64.33     44.08 o
  -1  24   8      868.19     1036.52     63.14 o
   0  24   8     1348.93     1580.11     66.10 o
   1  24   8      585.26      672.70     51.66 o
   2  24   8      139.27       39.92     41.59 o
   3  24   8        0.05        0.00     43.06 o
   4  24   8        0.09        0.00     42.21 o
 -21   1   9       46.50      115.88     36.58 o
 -20   1   9        8.33        0.00     30.11 o
 -19   1   9        0.26        0.00     25.45 o
 -18   1   9      236.78      258.39     31.35 o
 -17   1   9      102.92       80.80     27.00 o
 -16   1   9      111.91       13.67     20.29 o
 -15   1   9      374.09      426.09     19.05 o
 -14   1   9      567.59      724.31     16.38 o
 -13   1   9       27.57       46.70      9.85 o
 -12   1   9     2164.43     1921.18     20.84 o
 -11   1   9     3018.80     2915.90     27.30 o
 -10   1   9        4.94       55.71      7.35 o
  -9   1   9     2412.24     2376.91     20.84 o
  -8   1   9      272.89      316.21      7.88 o
  -7   1   9       14.32        6.78      5.92 o
  -6   1   9     1189.60     1509.39     15.54 o
  -5   1   9      828.18     1230.24     14.04 o
  -4   1   9     1634.41     1188.55     13.11 o
  -3   1   9     2572.58     2340.45     21.55 o
  -2   1   9     6862.86     4717.81     38.02 o
  -1   1   9    19091.06    15230.18    109.53 o
   0   1   9      928.05      721.66     21.57 o
   1   1   9      170.85      223.99     10.23 o
   2   1   9        3.44       37.34      6.71 o
   3   1   9     4833.44     4081.04     35.78 o
   4   1   9     3105.37     3860.95     34.89 o
   5   1   9    10767.05     9278.24     74.19 o
   6   1   9     3538.99     2429.78     27.36 o
   7   1   9       37.31       12.11     10.23 o
   8   1   9     6948.50     7422.04     65.25 o
   9   1   9     1520.88     1298.86     22.12 o
  10   1   9     2156.23     2340.03     31.55 o
  11   1   9      807.30      760.93     21.76 o
  12   1   9      310.76      405.07     22.31 o
  13   1   9       24.63        0.00     18.23 o
  14   1   9       99.27      122.28     21.06 o
  15   1   9        1.15        0.00     21.37 o
  16   1   9        0.62        0.00     25.35 o
  17   1   9        5.16        0.47     32.47 o
  18   1   9        9.15        0.00     64.11 o
  19   1   9        8.97        0.00     90.66 o
 -21   2   9      104.54       46.26     52.47 o
 -20   2   9      157.91      173.46     31.30 o
 -19   2   9       16.14        4.79     24.87 o
 -18   2   9        0.21        0.00     20.48 o
 -17   2   9       86.41        0.00     21.63 o
 -16   2   9       53.77        0.00     17.11 o
 -15   2   9      188.33      248.18     16.73 o
 -14   2   9        0.12       19.42     13.32 o
 -13   2   9      162.07      143.06     12.06 o
 -12   2   9      136.70      162.17     12.76 o
 -11   2   9      447.29      433.40     10.76 o
 -10   2   9      598.67      697.10     11.68 o
  -9   2   9      488.03      804.49     11.63 o
  -8   2   9     4609.50     5139.38     40.23 o
  -7   2   9      172.23      101.79      7.56 o
  -6   2   9     1416.88      667.92      9.93 o
  -5   2   9       17.84       98.72      6.57 o
  -4   2   9      604.61      738.94     12.50 o
  -3   2   9      459.94      444.81      9.30 o
  -2   2   9     1653.34     1669.92     17.14 o
  -1   2   9     2380.31     2225.74     20.94 o
   0   2   9      694.67      764.56     11.29 o
   1   2   9     4703.59     3942.13     33.97 o
   2   2   9     4285.32     3536.18     31.65 o
   3   2   9       66.91      193.07      9.61 o
   4   2   9      413.22      326.49     11.22 o
   5   2   9      538.20      752.11     14.80 o
   6   2   9      321.48      457.65     13.44 o
   7   2   9      280.67      250.49     13.17 o
   8   2   9     1404.63     1651.31     24.03 o
   9   2   9      774.66      855.82     18.94 o
  10   2   9     1924.55     1887.54     29.50 o
  11   2   9       38.95       72.58     14.44 o
  12   2   9      288.97      315.48     21.89 o
  13   2   9      751.54      821.16     28.01 o
  14   2   9      237.96      200.25     23.29 o
  15   2   9        4.06        0.00     22.09 o
  16   2   9       12.72        0.00     25.48 o
  17   2   9        1.43        0.00     31.13 o
  18   2   9        6.87        0.00    119.24 o
  19   2   9       67.30       60.24     70.29 o
 -21   3   9       22.49        0.00     48.74 o
 -20   3   9        1.81        0.00     36.10 o
 -19   3   9      129.79       53.29     41.79 o
 -18   3   9       10.20        0.00     24.28 o
 -17   3   9      118.75        0.00     20.16 o
 -16   3   9      760.59      634.01     23.49 o
 -15   3   9     3255.01     3205.62     43.03 o
 -14   3   9     7638.34     7349.69     74.44 o
 -13   3   9        3.75       21.59     10.90 o
 -12   3   9      143.49      153.76     10.83 o
 -11   3   9      635.44      681.61     14.71 o
 -10   3   9       10.73       25.27      8.21 o
  -9   3   9      638.11      653.86     11.40 o
  -8   3   9      401.18      421.99      9.26 o
  -7   3   9     2628.34     3477.94     28.23 o
  -6   3   9      864.85      845.39     12.46 o
  -5   3   9    14467.80    14133.16     94.52 o
  -4   3   9     1963.04     1639.77     16.87 o
  -3   3   9       20.14        0.00      4.52 o
  -2   3   9      548.73      306.78      7.99 o
  -1   3   9     4221.05     5862.21     45.47 o
   0   3   9     9063.71     8924.72     65.96 o
   1   3   9    11679.32    12087.51     85.17 o
   2   3   9      289.61      355.87     11.49 o
   3   3   9      778.72     1173.15     16.95 o
   4   3   9      957.27     1253.84     18.31 o
   5   3   9     3975.30     6133.76     52.87 o
   6   3   9      996.16     1600.21     20.34 o
   7   3   9     1589.03     1603.46     22.80 o
   8   3   9       20.95        0.00      9.91 o
   9   3   9      432.29      440.24     16.14 o
  10   3   9       55.48       63.44     12.72 o
  11   3   9       13.17        3.02     14.28 o
  12   3   9     1359.05     1293.67     32.59 o
  13   3   9        0.03        0.00     17.54 o
  14   3   9       19.61        0.00     20.31 o
  15   3   9       67.21        2.19     23.27 o
  16   3   9       38.96        0.00     31.89 o
  17   3   9        3.43        0.00     32.32 o
  18   3   9      212.76      258.04    105.44 o
  19   3   9       33.90        0.00     66.90 o
 -21   4   9       76.50        0.00     66.03 o
 -20   4   9       15.03        0.00     80.81 o
 -19   4   9       45.59       38.95     28.13 o
 -18   4   9        1.59        0.00     26.05 o
 -17   4   9      506.44      509.03     29.78 o
 -16   4   9       14.21        0.00     20.49 o
 -15   4   9     2055.19     1919.35     43.12 o
 -14   4   9     2085.43     2597.98     46.67 o
 -13   4   9     1459.42     1690.69     35.66 o
 -12   4   9     1682.71     1403.20     31.00 o
 -11   4   9        0.09        0.00     10.41 o
 -10   4   9       97.86       23.00      9.30 o
  -9   4   9     1697.53     1852.01     28.04 o
  -8   4   9      104.61      205.69     10.72 o
  -7   4   9        5.00       16.24      6.24 o
  -6   4   9    36280.08    35899.90    231.95 o
  -5   4   9     8744.52     6887.02     50.36 o
  -4   4   9    10918.04    11809.38     80.33 o
  -3   4   9       61.76      171.31      7.48 o
  -2   4   9     6340.43     7056.72     53.81 o
  -1   4   9      512.96      425.11      9.40 o
   0   4   9     4683.34     5122.02     41.26 o
   1   4   9     8355.53     8186.42     60.31 o
   2   4   9    12143.57    18376.56    157.35 o
   3   4   9     9769.11     9208.68     75.62 o
   4   4   9        0.82       40.24      9.51 o
   5   4   9      968.43     1017.28     17.16 o
   6   4   9       99.05       57.12      8.99 o
   7   4   9       37.34       60.93     10.34 o
   8   4   9        1.41        0.00      9.24 o
   9   4   9     3086.15     3159.31     37.11 o
  10   4   9     1380.15     1297.55     24.87 o
  11   4   9      597.83      534.01     19.63 o
  12   4   9      146.89      197.76     24.60 o
  13   4   9      550.11      577.97     29.28 o
  14   4   9       28.29        0.00     21.27 o
  15   4   9       21.06        0.00     27.75 o
  16   4   9       26.26        0.00     30.08 o
  17   4   9       65.47       23.62     34.39 o
  18   4   9        1.30        0.00     61.62 o
  19   4   9      160.41       58.38     67.32 o
 -21   5   9       30.43       35.59     46.56 o
 -20   5   9      695.78      842.26     66.03 o
 -19   5   9        0.02        0.00     26.36 o
 -18   5   9      653.46      608.79     35.33 o
 -17   5   9      840.55      805.64     47.06 o
 -16   5   9      136.98      132.57     33.83 o
 -15   5   9     1536.05     1624.54     54.76 o
 -14   5   9       29.63       64.02     25.63 o
 -13   5   9      245.23      254.86     21.34 o
 -12   5   9     1048.76     1157.42     31.38 o
 -11   5   9       49.86        5.93     12.43 o
 -10   5   9        9.74        0.00     13.40 o
  -9   5   9     1377.73     1074.23     19.56 o
  -8   5   9       60.90       12.81      9.37 o
  -7   5   9     1883.51     1577.60     17.17 o
  -6   5   9      815.70      887.20     12.36 o
  -5   5   9     5658.95     5340.60     40.85 o
  -4   5   9     2563.50     2152.48     21.25 o
  -3   5   9     1615.93     1475.71     17.62 o
  -2   5   9     1796.58     1818.28     19.91 o
  -1   5   9       17.22       13.92      6.54 o
   0   5   9     1998.03     2421.92     31.19 o
   1   5   9        3.51       64.62      8.43 o
   2   5   9      577.78      578.03     13.13 o
   3   5   9      624.85      717.00     15.43 o
   4   5   9     4459.09     4834.32     43.91 o
   5   5   9     3694.35     3944.86     38.11 o
   6   5   9      920.80     1099.61     19.41 o
   7   5   9      123.45      163.63     12.91 o
   8   5   9     2063.93     2300.75     31.93 o
   9   5   9      867.38     1058.21     24.09 o
  10   5   9      202.68      139.60     16.29 o
  11   5   9     1498.04     1411.28     30.29 o
  12   5   9      322.77      347.24     25.71 o
  13   5   9        3.43        0.00     22.07 o
  14   5   9      187.44      174.74     24.62 o
  15   5   9        4.56        0.00     25.73 o
  16   5   9       17.09        0.00     30.03 o
  17   5   9      204.30      182.38     42.07 o
  18   5   9        0.06        0.00     64.41 o
 -21   6   9      116.28      179.02     49.19 o
 -20   6   9      134.52       63.80     31.46 o
 -19   6   9        4.39        0.00     32.39 o
 -18   6   9       44.93        0.00     34.78 o
 -17   6   9      178.78      193.92     37.68 o
 -16   6   9       10.36        2.35     31.42 o
 -15   6   9     1031.43     1085.25     50.56 o
 -14   6   9      361.31      322.16     29.92 o
 -13   6   9       13.31       37.03     22.36 o
 -12   6   9      309.42      397.22     24.62 o
 -11   6   9      140.63      184.61     18.91 o
 -10   6   9        0.90        0.00     13.97 o
  -9   6   9       38.68       28.57     10.35 o
  -8   6   9        0.21        0.00      7.59 o
  -7   6   9     6465.62     6673.78     53.90 o
  -6   6   9      296.85      655.59     12.74 o
  -5   6   9       53.75       27.85      7.00 o
  -4   6   9       32.42       12.56      7.36 o
  -3   6   9      807.86     1251.54     16.80 o
  -2   6   9     2447.59     2053.58     22.16 o
  -1   6   9     6038.91     5392.18     47.87 o
   0   6   9        2.41        0.00      7.16 o
   1   6   9     2329.07     2120.32     22.87 o
   3   6   9      228.40      427.52     12.96 o
   4   6   9        5.39        7.60      9.58 o
   5   6   9      110.37      113.67     11.03 o
   6   6   9     1524.80     1507.50     24.61 o
   7   6   9      399.92      417.89     16.19 o
   8   6   9      492.65      499.51     18.69 o
   9   6   9     1451.91     1402.21     27.15 o
  10   6   9      317.12      451.37     20.03 o
  11   6   9     4376.62     4459.48     61.62 o
  12   6   9        4.20        0.00     21.98 o
  13   6   9     1038.67     1047.18     35.44 o
  14   6   9      356.70      268.05     29.43 o
  15   6   9      259.52      257.17     34.17 o
  16   6   9       84.48      107.18     40.40 o
  17   6   9        4.23        0.00     38.97 o
  18   6   9        1.86        0.00     49.28 o
 -20   7   9        0.43      122.20     92.63 o
 -19   7   9      447.02      340.97     98.55 o
 -18   7   9      174.64      271.16     50.55 o
 -17   7   9      371.17      310.42     41.73 o
 -16   7   9      429.80      363.71     41.30 o
 -15   7   9      176.18      134.92     36.75 o
 -14   7   9       61.36       24.83     26.02 o
 -13   7   9       11.10       20.46     26.00 o
 -12   7   9     1441.51     1522.68     55.32 o
 -11   7   9      377.69      454.36     23.38 o
 -10   7   9      193.36      184.48     21.30 o
  -9   7   9      802.09      776.62     17.63 o
  -8   7   9      337.91      259.52      8.84 o
  -7   7   9      919.58      825.95     13.94 o
  -6   7   9     2577.41     2586.33     23.86 o
  -5   7   9      702.54      912.45     14.54 o
  -4   7   9      866.00      767.40     14.94 o
  -2   7   9     3147.15     2793.80     28.23 o
  -1   7   9     8305.54     7850.67     64.36 o
   0   7   9     5002.09     5554.89     46.01 o
   1   7   9     2049.40     1887.35     22.62 o
   2   7   9     9539.33     9908.54     85.02 o
   3   7   9     5162.58     5900.48     53.81 o
   4   7   9     9856.86    10131.43     82.05 o
   5   7   9       91.50       95.44     10.77 o
   6   7   9      587.11      629.67     18.10 o
   7   7   9      752.80      705.42     20.72 o
   8   7   9        7.18       18.73     12.66 o
   9   7   9     4089.54     3953.84     46.31 o
  10   7   9      687.97      516.38     21.47 o
  11   7   9     1442.56     1351.22     35.96 o
  12   7   9      181.65      291.41     26.03 o
  13   7   9      204.11      188.75     25.40 o
  14   7   9      205.83      185.85     28.43 o
  15   7   9        8.66       13.72     30.78 o
  16   7   9        7.48        0.00     31.68 o
  17   7   9       17.98        0.00     42.57 o
  18   7   9       10.88        0.00     45.93 o
 -20   8   9       57.93        0.00     92.63 o
 -19   8   9      140.51      108.40     94.60 o
 -18   8   9      251.68      287.06     50.29 o
 -17   8   9     1292.46     1072.96     56.12 o
 -16   8   9      450.52      376.00     43.27 o
 -15   8   9       25.31        0.00     33.13 o
 -14   8   9       10.82        0.00     29.26 o
 -13   8   9       92.41      116.33     28.78 o
 -12   8   9      512.20      407.78     26.66 o
 -11   8   9      722.45      788.89     30.15 o
 -10   8   9       26.78       29.44     16.88 o
  -9   8   9        1.31        0.00      8.87 o
  -8   8   9       35.87       22.92      7.08 o
  -7   8   9      530.64      631.15     14.32 o
  -6   8   9       19.16        7.90      8.31 o
  -5   8   9      306.43      295.89     10.64 o
  -4   8   9     3370.93     4299.82     39.89 o
  -3   8   9     1548.40     1315.85     20.32 o
  -2   8   9     1777.66     2322.25     25.75 o
  -1   8   9     2282.03     3131.75     31.37 o
   0   8   9     1957.12     1951.84     22.81 o
   1   8   9     1266.48     1043.97     17.40 o
   2   8   9     1039.13     1133.42     19.07 o
   3   8   9      683.70      562.11     16.12 o
   4   8   9      101.99       71.87     12.09 o
   5   8   9     5387.41     5520.59     51.00 o
   6   8   9      108.76       78.15     15.05 o
   7   8   9     1013.93      963.05     23.71 o
   8   8   9       49.34       79.97     14.35 o
   9   8   9      160.68      273.03     18.13 o
  10   8   9       65.01       52.68     18.31 o
  11   8   9      156.60       77.66     22.34 o
  12   8   9      158.85       69.83     24.05 o
  13   8   9       95.31      146.31     25.94 o
  14   8   9      450.70      552.84     39.19 o
  15   8   9        1.70        0.00     30.07 o
  16   8   9      170.40      125.79     38.09 o
  17   8   9       31.80        0.00     44.00 o
  18   8   9      116.67      198.02     50.01 o
 -20   9   9      135.69      179.35    104.46 o
 -19   9   9       88.94      141.91     98.55 o
 -18   9   9        5.65        0.00     57.22 o
 -17   9   9      544.34      496.58     49.23 o
 -16   9   9       55.88        3.51     38.46 o
 -15   9   9      385.70      294.89     42.86 o
 -14   9   9       18.52        0.00     32.67 o
 -13   9   9       26.10        0.00     27.54 o
 -12   9   9     1605.86     1552.13     44.40 o
 -11   9   9       13.25       41.37     20.81 o
 -10   9   9      738.91      804.19     29.02 o
  -9   9   9      103.42      126.64     11.71 o
  -8   9   9      106.35       91.91      9.22 o
  -7   9   9      373.44      371.22     11.20 o
  -6   9   9     1440.27     1508.94     21.06 o
  -5   9   9      828.85      757.64     15.69 o
  -4   9   9     3924.87     3970.17     37.14 o
  -3   9   9     1076.04     1429.33     21.69 o
  -2   9   9     2786.27     2512.07     27.54 o
  -1   9   9      271.83      506.92     13.81 o
   0   9   9       39.56       46.68      9.10 o
   1   9   9      143.64       76.75      9.52 o
   2   9   9      625.42      669.09     16.22 o
   3   9   9       34.64       57.32     11.72 o
   4   9   9     1690.14     2182.10     29.85 o
   5   9   9      507.50      630.10     20.05 o
   6   9   9       32.07       63.86     19.37 o
   7   9   9      297.17      316.05     19.77 o
   8   9   9      228.41      303.06     17.45 o
   9   9   9     1516.42     1684.47     33.34 o
  10   9   9       54.23       33.04     22.55 o
  11   9   9      218.01      175.88     25.91 o
  12   9   9      556.40      595.05     34.39 o
  13   9   9      220.41      233.59     33.13 o
  14   9   9       49.52       12.23     31.18 o
  15   9   9        4.44        0.00     31.48 o
  16   9   9      414.96      515.82     44.98 o
  17   9   9      175.29      140.60     53.20 o
 -19  10   9       49.94        0.00     63.31 o
 -18  10   9      416.90      415.09     60.67 o
 -17  10   9       94.30       10.30     41.37 o
 -16  10   9      362.90      337.70     46.65 o
 -15  10   9      266.82      237.83     42.25 o
 -14  10   9       95.59        8.68     36.48 o
 -13  10   9     2328.95     2246.92     63.96 o
 -12  10   9      778.78      829.34     37.34 o
 -11  10   9      356.29      359.96     19.63 o
 -10  10   9     1495.32     1237.03     25.04 o
  -9  10   9       47.05       19.61      9.28 o
  -8  10   9     1107.30     1135.60     18.87 o
  -7  10   9       74.30      105.04     11.25 o
  -6  10   9      740.69      868.51     18.11 o
  -5  10   9      156.74      145.79     11.68 o
  -4  10   9       51.15       86.28     11.50 o
  -3  10   9     2041.79     1545.72     24.15 o
  -2  10   9      157.15      252.14     12.56 o
  -1  10   9        0.19        0.00     10.20 o
   0  10   9     1622.48     1422.02     24.33 o
   1  10   9     2388.03     2607.41     30.50 o
   2  10   9     3332.27     3371.74     38.36 o
   3  10   9      983.02     1208.87     21.02 o
   4  10   9     3874.16     4278.86     46.41 o
   5  10   9      861.97      923.46     24.91 o
   6  10   9       37.77       50.99     16.97 o
   7  10   9     2413.81     2238.64     39.13 o
   8  10   9       49.88       49.85     16.32 o
   9  10   9     4835.04     4642.71     72.78 o
  10  10   9      140.88      143.84     26.14 o
  11  10   9     3746.27     3304.50     62.67 o
  12  10   9       18.23       33.65     26.69 o
  13  10   9      758.79      856.53     43.71 o
  14  10   9       50.24       47.92     31.83 o
  15  10   9       13.33       22.62     31.98 o
  16  10   9       43.13       84.94     44.80 o
  17  10   9        3.82        0.00     45.61 o
 -19  11   9       68.89       83.55     87.71 o
 -18  11   9       97.37      104.07     54.02 o
 -17  11   9      466.68      449.50     53.36 o
 -16  11   9      511.99      543.13     50.36 o
 -15  11   9        2.17        0.00     38.01 o
 -14  11   9      621.73      588.65     49.47 o
 -13  11   9      234.15      189.94     28.70 o
 -12  11   9      445.32      456.09     23.92 o
 -11  11   9       11.61        0.00     13.61 o
 -10  11   9     1447.05     1614.68     29.99 o
  -9  11   9      323.61      394.13     17.53 o
  -8  11   9      126.70      168.62     10.91 o
  -7  11   9       14.91        0.00     12.08 o
  -6  11   9     2786.56     2801.37     33.90 o
  -5  11   9     2185.75     2309.39     30.18 o
  -4  11   9     1787.99     1862.57     26.62 o
  -3  11   9      781.98      647.62     17.74 o
  -2  11   9      315.19      308.21     14.58 o
  -1  11   9     2697.98     2772.75     34.35 o
   0  11   9       19.19        0.00      9.89 o
   1  11   9     1783.95     1993.24     27.22 o
   2  11   9       40.19       36.40     12.24 o
   3  11   9      191.10      176.30     14.50 o
   4  11   9      488.50      398.00     17.52 o
   5  11   9     6816.75     7066.46     74.01 o
   6  11   9    10936.64    11272.35    107.78 o
   7  11   9      626.09      648.90     24.68 o
   8  11   9       42.91        0.00     18.82 o
   9  11   9       39.24       10.01     24.10 o
  10  11   9     5359.63     5416.10     82.98 o
  11  11   9      861.11     1031.58     38.83 o
  12  11   9      119.39       93.51     33.04 o
  13  11   9       24.63       22.36     31.56 o
  14  11   9        5.70        0.00     30.22 o
  15  11   9      123.19      130.75     35.03 o
  16  11   9       37.23       30.45     47.32 o
  17  11   9       65.33       41.98     47.76 o
 -19  12   9       22.36        3.23    107.42 o
 -18  12   9      147.74       58.94     55.23 o
 -17  12   9       73.57       91.32     53.46 o
 -16  12   9       20.27       80.25     44.17 o
 -15  12   9     1167.96     1402.46     67.68 o
 -14  12   9      370.64      363.38     34.02 o
 -13  12   9      114.04       58.97     22.62 o
 -12  12   9      399.65      440.04     21.85 o
 -11  12   9     3754.34     3674.61     49.60 o
 -10  12   9     1241.59     1196.10     27.67 o
  -9  12   9     2299.40     2443.28     33.11 o
  -8  12   9        5.02        7.85     14.60 o
  -7  12   9       32.05        0.00     13.76 o
  -6  12   9      364.26      400.48     16.17 o
  -5  12   9      267.79      256.82     15.66 o
  -4  12   9        2.15        0.00     16.81 o
  -3  12   9     1870.24     1521.08     26.79 o
  -2  12   9      416.57      369.35     16.07 o
  -1  12   9     2192.83     2038.88     29.71 o
   0  12   9      169.04      157.69     13.86 o
   1  12   9     3920.48     4018.63     56.72 o
   2  12   9      959.42      922.66     22.10 o
   3  12   9     1070.78     1160.69     24.94 o
   4  12   9      279.53      386.96     20.40 o
   5  12   9      633.69      858.32     25.54 o
   6  12   9      509.87      549.18     23.83 o
   7  12   9     1269.40     1275.34     32.70 o
   8  12   9     1316.50     1339.79     37.81 o
   9  12   9      191.76      264.81     25.75 o
  10  12   9      141.21      132.58     27.47 o
  11  12   9      271.23      270.66     29.16 o
  12  12   9      132.66      162.85     29.81 o
  13  12   9       34.64        0.00     31.62 o
  14  12   9       69.02       56.64     33.63 o
  15  12   9        1.21        0.00     41.63 o
  16  12   9       54.34        0.00     46.74 o
 -18  13   9      398.11      285.30     62.54 o
 -17  13   9        0.90        0.00     50.88 o
 -16  13   9        4.43        0.00     44.16 o
 -15  13   9      549.47      555.53     38.64 o
 -14  13   9      955.18      953.17     38.82 o
 -13  13   9       22.60        0.00     22.44 o
 -12  13   9        0.00        0.00     16.06 o
 -11  13   9      249.11      258.15     19.85 o
 -10  13   9      405.52      447.67     22.02 o
  -9  13   9      300.79      391.01     25.48 o
  -8  13   9     2923.77     3001.65     37.89 o
  -7  13   9       37.52       12.52     13.12 o
  -6  13   9      334.24      342.98     17.10 o
  -5  13   9      165.25      165.89     16.20 o
  -4  13   9      204.28      168.00     22.93 o
  -3  13   9       20.55        8.65     16.31 o
  -2  13   9      428.25      511.04     19.50 o
  -1  13   9      646.37      817.10     21.40 o
   0  13   9     4383.67     3986.31     47.63 o
   1  13   9        4.37       18.86     13.07 o
   2  13   9       26.07        0.65     14.50 o
   3  13   9      165.24      342.35     19.64 o
   4  13   9      629.87      831.52     27.39 o
   5  13   9      551.02      683.28     26.75 o
   6  13   9     1116.19     1235.58     35.61 o
   7  13   9      433.41      472.34     27.26 o
   8  13   9      306.30      379.28     27.42 o
   9  13   9       20.50        0.00     22.48 o
  10  13   9      791.53      839.74     34.20 o
  11  13   9      155.21       86.39     29.64 o
  12  13   9      191.00      197.19     34.42 o
  13  13   9       17.71        0.00     32.24 o
  14  13   9       41.68       20.10     33.37 o
  15  13   9        0.01       20.83     45.03 o
  16  13   9        0.01        0.00     47.12 o
 -18  14   9        0.20       58.40     60.26 o
 -17  14   9      371.46      363.13     65.26 o
 -16  14   9       22.77        0.00     37.27 o
 -15  14   9       14.53        0.00     25.66 o
 -14  14   9       46.45        0.00     36.36 o
 -13  14   9       11.66        0.00     20.96 o
 -12  14   9      829.26      863.21     42.19 o
 -11  14   9      119.51      109.35     24.89 o
 -10  14   9      636.29      690.71     28.64 o
  -9  14   9      153.00      153.84     20.20 o
  -8  14   9      381.26      451.84     19.92 o
  -7  14   9        0.34        0.00     14.55 o
  -6  14   9     1235.11     1349.08     27.90 o
  -5  14   9      267.73      290.12     19.06 o
  -4  14   9      163.77      110.27     16.72 o
  -3  14   9     3109.20     2774.57     40.02 o
  -2  14   9      248.57      227.92     20.46 o
  -1  14   9        7.24        3.83     14.75 o
   0  14   9       31.71       56.14     17.57 o
   1  14   9      761.72      951.41     27.60 o
   2  14   9     3179.30     3213.02     45.84 o
   3  14   9      923.81     1068.87     29.04 o
   4  14   9      172.17      293.27     22.44 o
   5  14   9     2557.31     2336.96     42.89 o
   6  14   9     2814.41     2832.72     50.04 o
   7  14   9      381.55      389.37     27.07 o
   8  14   9      151.55       78.15     35.12 o
   9  14   9        1.88        0.00     23.01 o
  10  14   9      226.28      288.78     27.73 o
  11  14   9      740.62      899.83     41.43 o
  12  14   9        1.27        0.00     31.78 o
  13  14   9        6.42        0.00     32.92 o
  14  14   9      110.35       51.13     46.41 o
  15  14   9       45.56       37.69     48.29 o
 -17  15   9       68.87        0.00     52.65 o
 -16  15   9       17.11        0.00     28.35 o
 -15  15   9      200.30      216.43     31.08 o
 -14  15   9        0.41        0.00     26.24 o
 -13  15   9       14.19        0.00     26.45 o
 -12  15   9       41.28       11.78     22.91 o
 -11  15   9       66.08       61.91     26.49 o
 -10  15   9       12.61        0.00     24.37 o
  -9  15   9      834.35      781.58     28.09 o
  -8  15   9        6.15        0.00     17.12 o
  -7  15   9       71.03       28.71     17.94 o
  -6  15   9        9.24        0.00     16.32 o
  -5  15   9     1382.60     1338.39     32.63 o
  -4  15   9      946.11      966.18     28.97 o
  -3  15   9       37.20        0.00     16.90 o
  -2  15   9        4.63        0.00     29.31 o
  -1  15   9     1006.50      960.36     28.65 o
   0  15   9       46.82      193.05     20.90 o
   1  15   9        1.34       57.00     28.57 o
   2  15   9    13317.42    13383.15    132.39 o
   3  15   9      309.42      512.68     33.49 o
   4  15   9      261.88      367.28     29.49 o
   5  15   9      179.37      176.35     24.63 o
   6  15   9     2233.32     2289.63     48.25 o
   7  15   9     1804.22     1533.99     43.51 o
   8  15   9      551.55      703.61     35.57 o
   9  15   9      403.48      386.46     31.32 o
  10  15   9      244.16      170.60     28.30 o
  11  15   9      145.03      169.23     38.19 o
  12  15   9      117.06      112.48     38.12 o
  13  15   9      125.37       56.24     45.53 o
  14  15   9      167.48       69.25     55.38 o
  15  15   9       27.98        0.00     54.62 o
 -16  16   9      265.23      317.57     52.42 o
 -15  16   9      111.08       71.15     45.23 o
 -14  16   9        1.04        0.00     33.92 o
 -13  16   9        6.04        0.00     26.32 o
 -12  16   9       86.63       69.43     31.81 o
 -11  16   9      233.71      212.50     34.52 o
 -10  16   9       11.48        0.00     24.27 o
  -9  16   9        8.23        0.00     24.04 o
  -8  16   9      637.23      758.27     29.32 o
  -7  16   9      299.82      390.17     24.67 o
  -6  16   9      674.76      830.62     29.47 o
  -5  16   9       14.50        0.00     21.30 o
  -4  16   9      473.14      462.36     37.13 o
  -3  16   9     1473.68     1534.40     40.92 o
  -2  16   9        1.15        0.00     34.75 o
  -1  16   9     4232.27     4077.93     58.96 o
   0  16   9      758.90      933.33     30.09 o
   1  16   9     1297.14     1301.14     33.92 o
   2  16   9      702.04      772.50     38.30 o
   3  16   9      402.21      525.54     31.11 o
   4  16   9       13.22       21.03     23.55 o
   5  16   9      488.68      595.94     31.72 o
   6  16   9      150.93      207.80     26.97 o
   7  16   9        0.85        0.00     26.14 o
   8  16   9       10.11        0.00     26.41 o
   9  16   9      132.50      111.79     28.68 o
  10  16   9      572.48      559.71     41.05 o
  11  16   9       67.18       55.26     37.28 o
  12  16   9       88.38       42.77     46.52 o
  13  16   9       83.91       16.15     46.51 o
  14  16   9       35.74        0.00     55.68 o
 -16  17   9        6.92       68.91     79.37 o
 -15  17   9        9.85        0.00     39.17 o
 -14  17   9       11.44        0.00     29.00 o
 -13  17   9      205.16      125.62     31.49 o
 -12  17   9       87.24      103.09     31.93 o
 -11  17   9      123.63        3.56     29.73 o
 -10  17   9        0.93        0.00     29.77 o
  -9  17   9      426.69      464.80     34.60 o
  -8  17   9       30.35       35.32     24.92 o
  -7  17   9      684.99      753.81     31.49 o
  -6  17   9        9.08        0.00     21.17 o
  -5  17   9        3.23        0.00     20.38 o
  -4  17   9       11.07       20.65     22.18 o
  -3  17   9     1045.98     1064.69     36.72 o
  -2  17   9        4.75        0.00     37.32 o
  -1  17   9      172.79      135.49     28.63 o
   0  17   9     1099.63     1001.20     39.88 o
   1  17   9      612.96      807.17     33.01 o
   2  17   9       31.26      160.52     26.72 o
   3  17   9     1436.04     1353.72     40.49 o
   4  17   9     2795.19     3099.40     58.58 o
   5  17   9      380.78      434.15     30.45 o
   6  17   9     1533.25     1518.37     42.97 o
   7  17   9        6.50        0.00     30.36 o
   8  17   9       83.40       80.30     28.98 o
   9  17   9        3.24        0.00     27.84 o
  10  17   9      677.43      794.64     58.18 o
  11  17   9      256.94      231.89     50.38 o
  12  17   9      261.01      151.31     50.60 o
  13  17   9       72.72        0.00     55.40 o
 -15  18   9       24.05        0.00     46.50 o
 -14  18   9       66.62       32.18     33.24 o
 -13  18   9       45.20       17.50     33.68 o
 -12  18   9        9.04        0.00     32.19 o
 -11  18   9       66.27       48.78     33.79 o
 -10  18   9      152.55       79.36     34.18 o
  -9  18   9      584.83      554.38     40.55 o
  -8  18   9      242.89      334.93     42.60 o
  -7  18   9       79.50       50.17     23.52 o
  -6  18   9       95.00       19.46     29.20 o
  -5  18   9     1092.73     1181.86     37.22 o
  -4  18   9      561.31      612.08     30.31 o
  -3  18   9       72.40        7.95     28.65 o
  -2  18   9      340.13      367.18     41.14 o
  -1  18   9      262.50      231.12     27.92 o
   0  18   9       12.07        0.00     26.56 o
   1  18   9     1299.32     1474.84     46.01 o
   2  18   9      687.04      844.72     38.46 o
   3  18   9       82.50       75.55     27.52 o
   4  18   9     2350.75     2467.34     53.31 o
   5  18   9      413.60      577.87     34.57 o
   6  18   9      317.48      389.91     33.54 o
   7  18   9       45.30        0.00     28.19 o
   8  18   9     1976.70     2018.79     54.80 o
   9  18   9      617.99      668.80     50.04 o
  10  18   9      215.37      141.81     48.54 o
  11  18   9        2.29        0.00     44.83 o
  12  18   9      192.96      188.32     54.53 o
 -14  19   9        2.85        0.00     36.05 o
 -13  19   9       55.92        0.00     36.87 o
 -12  19   9        1.37        0.00     39.86 o
 -11  19   9      226.61      234.08     42.03 o
 -10  19   9      244.18      204.17     38.39 o
  -9  19   9       66.18        0.00     33.03 o
  -8  19   9      380.07      330.54     37.59 o
  -7  19   9        7.82        0.00     26.86 o
  -6  19   9        0.00        0.00     23.67 o
  -5  19   9       60.17       46.66     25.41 o
  -4  19   9      952.73     1158.79     38.06 o
  -3  19   9      713.69      715.55     33.41 o
  -2  19   9      117.71      126.31     28.52 o
  -1  19   9     1620.51     1717.07     48.91 o
   0  19   9     2092.90     1946.52     52.44 o
   1  19   9      998.68      898.34     40.69 o
   2  19   9     1170.19     1314.71     45.64 o
   3  19   9     1818.97     1758.60     50.63 o
   4  19   9      125.51      109.52     30.01 o
   5  19   9     4504.32     4428.01     79.32 o
   6  19   9        0.59        0.00     30.78 o
   7  19   9      343.26      395.03     35.24 o
   8  19   9        0.47       11.14     29.47 o
   9  19   9        7.68        0.00     46.92 o
  10  19   9     1223.34     1200.01     73.31 o
  11  19   9        5.81        0.00     46.07 o
 -13  20   9       95.35       96.55     51.18 o
 -12  20   9      336.69      515.22     57.02 o
 -11  20   9       85.63        0.00     42.01 o
 -10  20   9        0.14        0.00     40.45 o
  -9  20   9       46.27        0.00     35.93 o
  -8  20   9      556.94      615.45     52.08 o
  -7  20   9       21.53       10.27     29.24 o
  -6  20   9       91.32       81.15     28.26 o
  -5  20   9      209.24      289.91     30.45 o
  -4  20   9      845.86     1063.66     40.62 o
  -3  20   9      659.04      630.98     34.92 o
  -2  20   9       50.28       27.54     26.12 o
  -1  20   9     1115.81     1314.04     46.76 o
   0  20   9      545.45      576.73     36.59 o
   1  20   9      490.91      536.67     37.16 o
   2  20   9      114.49      117.39     31.42 o
   3  20   9      343.41      488.12     37.09 o
   4  20   9        5.83        8.41     28.94 o
   5  20   9       18.53       43.29     32.17 o
   6  20   9      101.98      137.85     34.63 o
   7  20   9        0.15        0.00     37.23 o
   8  20   9      111.92      107.06     44.10 o
   9  20   9        5.76        0.00     56.21 o
  10  20   9     1057.65      968.68    136.82 o
 -12  21   9       25.81       74.73     56.08 o
 -11  21   9       69.16       25.06     54.90 o
 -10  21   9       28.58        0.00     45.80 o
  -9  21   9       47.83        0.00     42.81 o
  -8  21   9       16.81        0.00     37.66 o
  -7  21   9       11.33        0.00     33.30 o
  -6  21   9      141.57      113.78     33.92 o
  -5  21   9      895.95      971.35     42.90 o
  -4  21   9      884.08      957.60     42.68 o
  -3  21   9      555.97      590.41     35.61 o
  -2  21   9       21.11       31.20     27.56 o
  -1  21   9      182.62      126.03     29.39 o
   0  21   9      412.10      510.36     43.58 o
   1  21   9      323.27      483.71     37.31 o
   2  21   9        7.52       16.53     29.28 o
   3  21   9      902.62     1218.81     49.63 o
   4  21   9     1556.32     1770.86     54.25 o
   5  21   9        0.80        0.00     36.65 o
   6  21   9       52.26        6.05     38.24 o
   7  21   9      437.77      554.98     48.35 o
   8  21   9      155.19      217.91     55.95 o
   9  21   9      269.37      388.41     68.95 o
 -10  22   9      212.38      369.68     73.20 o
  -9  22   9        2.16        0.00     70.44 o
  -8  22   9       14.48        0.00     50.83 o
  -7  22   9      316.17      345.92     53.48 o
  -6  22   9       76.89       29.22     40.04 o
  -5  22   9       71.10       69.85     35.79 o
  -4  22   9        4.33       28.05     32.14 o
  -3  22   9        0.44       17.07     29.99 o
  -2  22   9       75.49       88.29     28.69 o
  -1  22   9      652.30      698.86     38.53 o
   0  22   9      233.39      398.38     34.95 o
   1  22   9       17.87       67.18     31.46 o
   2  22   9      507.82      808.46     43.64 o
   3  22   9        0.13        0.00     34.50 o
   4  22   9      717.59      763.99     52.55 o
   5  22   9       65.62       75.26     39.23 o
   6  22   9        6.33        0.00     39.30 o
   7  22   9      520.58      716.21     57.50 o
   8  22   9      277.20      335.91     69.88 o
  -8  23   9      235.72      134.31     62.43 o
  -7  23   9       13.92        0.00     48.73 o
  -6  23   9        1.38        0.00     45.98 o
  -5  23   9      326.09      321.23     47.33 o
  -4  23   9      687.75      842.73     55.68 o
  -3  23   9       19.49        0.00     33.84 o
  -2  23   9      221.98      254.80     38.65 o
  -1  23   9       47.13       33.97     33.08 o
   0  23   9      749.58      934.11     54.85 o
   1  23   9      181.73      127.03     41.70 o
   2  23   9      653.39      822.44     53.42 o
   3  23   9       21.18       27.94     43.85 o
   4  23   9      866.46      985.67     61.78 o
   5  23   9       19.98        0.00     44.63 o
   6  23   9      924.08      990.20     69.89 o
  -6  24   9        4.18        0.00     56.07 o
  -5  24   9       75.98       78.71     59.83 o
  -4  24   9      132.19      143.57     51.93 o
  -3  24   9      187.28      174.80     48.35 o
  -2  24   9       94.15        0.00     43.09 o
  -1  24   9      328.56      494.04     50.04 o
   0  24   9        6.00        0.00     41.01 o
   1  24   9       55.49       92.33     45.98 o
   2  24   9       42.53       12.71     41.69 o
   3  24   9      162.44      158.33     58.08 o
   4  24   9       28.43        0.00     47.84 o
 -21   0  10        2.66        0.00     40.83 o
 -20   0  10      240.73      202.36    140.92 o
 -19   0  10       82.97       55.19     39.28 o
 -18   0  10     1390.14     1307.59     65.10 o
 -17   0  10        9.20        0.00     27.77 o
 -16   0  10       12.24        0.00     27.48 o
 -15   0  10        4.05        0.00     21.43 o
 -14   0  10     4240.67     3977.67     58.86 o
 -13   0  10     1182.80     1010.78     25.67 o
 -12   0  10     1575.34     1568.63     27.32 o
 -11   0  10     1990.64     1658.45     27.90 o
 -10   0  10      632.93      514.67     14.52 o
  -9   0  10      575.95      502.23     13.25 o
  -8   0  10     6317.20     7018.87     74.40 o
  -7   0  10    16808.74    16212.82    155.85 o
  -6   0  10    12171.28    15304.96    166.38 o
  -5   0  10    12021.23    12466.22    144.01 o
  -4   0  10     6369.65     6167.81     68.49 o
  -3   0  10     4375.25     5695.52    101.18 o
  -2   0  10     6591.72     4586.27     74.87 o
  -1   0  10     1056.16      841.93     17.65 o
   0   0  10      592.72      592.19     15.46 o
   1   0  10     3935.28     4056.22     52.58 o
   2   0  10     8198.45     6613.76     74.94 o
   3   0  10      884.79      603.75     17.96 o
   4   0  10     1290.31     1505.57     27.49 o
   5   0  10     3468.87     2897.10     41.94 o
   6   0  10     1999.70     1970.89     39.33 o
   7   0  10     1413.23     2159.50     38.71 o
   8   0  10      863.65      796.17     26.02 o
   9   0  10       16.32        0.00     16.48 o
  10   0  10        8.50        0.00     19.49 o
  11   0  10     1155.29     1539.24     40.31 o
  12   0  10       31.64        0.00     24.99 o
  13   0  10      417.71      458.13     35.43 o
  14   0  10       18.09        0.00     27.96 o
  15   0  10      129.17       66.53     36.32 o
  16   0  10      195.99      154.73     38.97 o
  17   0  10      373.32      433.10     66.72 o
  18   0  10      238.84      386.30    110.37 o
 -21   1  10      133.60       94.40     35.85 o
 -20   1  10      120.27       65.93     28.64 o
 -19   1  10      144.47      150.53     29.08 o
 -18   1  10       42.72        0.00     25.19 o
 -17   1  10       33.85        0.00     21.97 o
 -16   1  10      771.12      719.86     29.30 o
 -15   1  10      427.34      505.82     24.59 o
 -14   1  10      817.86      808.29     17.99 o
 -13   1  10      999.70      980.57     17.26 o
 -12   1  10      130.92      137.47      9.69 o
 -11   1  10      625.58      631.72     13.18 o
 -10   1  10        3.28        0.00      6.70 o
  -9   1  10        5.64       11.79      6.51 o
  -8   1  10      287.07      338.40      8.85 o
  -7   1  10        6.04       43.74      6.93 o
  -6   1  10      102.32      159.59      7.61 o
  -5   1  10     1211.84     1236.33     14.56 o
  -4   1  10      646.53      800.12     11.48 o
  -3   1  10     1777.49     1911.72     23.01 o
  -2   1  10    11766.66    11627.29     85.66 o
  -1   1  10      263.28      337.20     14.14 o
   0   1  10      807.65      938.40     13.58 o
   1   1  10     4958.89     4579.49     38.74 o
   2   1  10        1.80        0.00      6.64 o
   3   1  10     6559.97     7336.94     58.56 o
   4   1  10     1294.49     1491.17     19.66 o
   5   1  10      637.52      756.77     20.13 o
   6   1  10     1092.55      973.54     18.46 o
   7   1  10       33.63       49.47     10.85 o
   8   1  10       64.86      109.50     12.25 o
   9   1  10        8.96        1.69     12.29 o
  10   1  10      129.93      138.60     14.88 o
  11   1  10     1000.85      985.14     25.10 o
  12   1  10       11.09        0.00     18.08 o
  13   1  10       74.37       44.54     19.68 o
  14   1  10        9.99        3.04     21.87 o
  15   1  10      225.01      190.92     31.29 o
  16   1  10       20.98        0.00     26.48 o
  17   1  10        7.05        0.00     46.54 o
  18   1  10        0.01        0.00     61.13 o
 -21   2  10       38.21       67.20     51.58 o
 -20   2  10       39.51       63.97     27.07 o
 -19   2  10      152.70      183.32     31.30 o
 -18   2  10       32.27        0.00     21.63 o
 -17   2  10      933.81      909.35     34.12 o
 -16   2  10      270.50      197.52     22.12 o
 -15   2  10        9.42       12.49     14.70 o
 -14   2  10      201.34      285.57     15.88 o
 -13   2  10      130.14      162.79     12.42 o
 -12   2  10       14.97       37.70      8.34 o
 -11   2  10      248.61      242.42     12.51 o
 -10   2  10     2255.95     2366.36     23.35 o
  -9   2  10       44.89       60.71      7.68 o
  -8   2  10      607.49      563.11     10.08 o
  -7   2  10      468.79      422.01      9.80 o
  -6   2  10       38.60        0.00      5.70 o
  -5   2  10     7982.50     9233.00     65.70 o
  -4   2  10      436.34      520.27      9.99 o
  -3   2  10     1717.29     2499.21     33.27 o
  -2   2  10     4494.11     3078.05     27.07 o
  -1   2  10      847.37      802.63     12.20 o
   0   2  10       66.57      121.53      7.75 o
   1   2  10      936.18     1087.14     15.13 o
   2   2  10      236.96      636.16     25.72 o
   3   2  10     7128.29     6705.37     56.02 o
   4   2  10      745.47      946.70     15.95 o
   5   2  10      128.96      268.67     11.85 o
   6   2  10      532.03      636.91     15.95 o
   7   2  10       55.47       30.71      9.50 o
   8   2  10        0.05        0.00     10.11 o
   9   2  10      632.95      653.80     17.84 o
  10   2  10      441.61      458.44     20.91 o
  11   2  10     2087.14     2319.08     37.37 o
  12   2  10       77.56       46.82     19.90 o
  13   2  10       20.44        2.25     19.08 o
  14   2  10      297.33      261.38     25.25 o
  15   2  10       91.53       11.81     23.16 o
  16   2  10       38.87       19.43     27.72 o
  17   2  10      163.94      216.04     53.62 o
  18   2  10        1.17        7.43     62.85 o
 -21   3  10      401.29      504.44     61.49 o
 -20   3  10       47.75       27.41     38.25 o
 -19   3  10      274.46      274.91     40.38 o
 -18   3  10      124.37        0.00     27.32 o
 -17   3  10       40.14        0.00     19.40 o
 -16   3  10        0.97        0.00     17.36 o
 -15   3  10      116.08      175.17     15.70 o
 -14   3  10     1459.45     1374.68     24.80 o
 -13   3  10      823.82      855.06     18.41 o
 -12   3  10      341.03      285.08     12.57 o
 -11   3  10      200.54      127.69     11.81 o
 -10   3  10       78.04       31.80      9.37 o
  -9   3  10      262.72      381.35      9.26 o
  -8   3  10     1339.49     1119.63     15.21 o
  -7   3  10      270.21      320.31      8.21 o
  -6   3  10     5418.22     5763.54     41.30 o
  -5   3  10     1337.23     1023.08     13.50 o
  -4   3  10      147.83      167.04      7.40 o
  -3   3  10     8348.14     7818.55     58.75 o
  -2   3  10      840.93      853.68     17.74 o
  -1   3  10     3796.44     4787.75     40.11 o
   0   3  10    10473.05    10677.57     80.35 o
   1   3  10     6805.40     6946.60     52.59 o
   2   3  10      903.44      700.03     13.75 o
   3   3  10     4099.00     4438.75     40.45 o
   4   3  10     3416.24     4269.35     41.23 o
   5   3  10     2408.53     2358.11     26.77 o
   6   3  10       56.93       56.38     10.65 o
   7   3  10      580.94      679.03     15.86 o
   8   3  10      175.10      144.26     11.93 o
   9   3  10     1081.73     1061.37     21.32 o
  10   3  10     1484.08     1581.75     29.18 o
  11   3  10       39.03        0.00     15.74 o
  12   3  10      200.98      205.64     21.68 o
  13   3  10      104.83       97.07     22.02 o
  14   3  10       76.95       13.49     22.10 o
  15   3  10       70.47        0.00     23.12 o
  16   3  10        1.12        0.00     29.44 o
  17   3  10       85.47       12.00     41.71 o
  18   3  10      123.50       94.23     52.12 o
 -21   4  10       51.82        0.00     48.35 o
 -20   4  10      162.66      204.37     49.20 o
 -19   4  10        1.03       18.43     26.70 o
 -18   4  10      382.13      413.97     33.03 o
 -17   4  10       38.07        0.00     22.70 o
 -16   4  10        0.24        0.00     19.75 o
 -15   4  10      501.66      623.23     26.67 o
 -14   4  10       36.25       71.63     18.79 o
 -13   4  10      161.73      203.38     17.05 o
 -12   4  10      587.73      573.95     22.77 o
 -11   4  10        1.60        0.00     10.45 o
 -10   4  10       13.81        5.66      8.61 o
  -9   4  10       79.22       62.87      7.17 o
  -8   4  10        0.07        0.00      6.60 o
  -7   4  10     1993.31     1592.10     16.01 o
  -6   4  10     2853.96     2905.81     24.80 o
  -5   4  10     6848.73     7496.16     56.50 o
  -4   4  10      580.64      536.92     12.27 o
  -3   4  10     2513.61     3043.47     28.29 o
  -2   4  10     7375.10     9367.39     67.92 o
  -1   4  10       47.89       11.04      6.32 o
   0   4  10     3788.23     3611.34     31.90 o
   1   4  10      250.21      509.99     11.16 o
   2   4  10     4670.09     5276.92     44.77 o
   3   4  10     2604.10     2802.39     29.59 o
   4   4  10     8858.69     9123.01     76.32 o
   5   4  10     6875.69     7102.26     60.56 o
   6   4  10       89.05      104.00     10.23 o
   7   4  10      390.68      498.95     14.40 o
   8   4  10      585.41      717.58     18.39 o
   9   4  10     3494.72     3571.50     41.13 o
  10   4  10      760.19      804.44     22.85 o
  11   4  10      970.40      899.83     26.80 o
  12   4  10      538.59      434.73     26.23 o
  13   4  10       20.23        0.00     22.08 o
  14   4  10      816.70      750.10     32.30 o
  15   4  10        3.10        0.00     24.27 o
  16   4  10      198.31      239.27     34.82 o
  17   4  10        1.86        0.00     41.60 o
  18   4  10       66.10       49.22     79.89 o
 -21   5  10       11.37        5.73     46.61 o
 -20   5  10       78.51       17.74     45.36 o
 -19   5  10       19.15        0.00     26.75 o
 -18   5  10      633.66      676.99     35.62 o
 -17   5  10       34.31       19.84     24.82 o
 -16   5  10       20.39        0.00     31.03 o
 -15   5  10      436.39      462.47     37.95 o
 -14   5  10     1740.35     1792.01     48.21 o
 -13   5  10      152.32      157.77     25.55 o
 -12   5  10        1.86        0.00     16.47 o
 -11   5  10       23.97        0.00     12.02 o
 -10   5  10        0.04        0.00      9.89 o
  -9   5  10      396.05      361.90     12.09 o
  -8   5  10      601.41      729.78     11.75 o
  -7   5  10      150.73      345.11      8.54 o
  -6   5  10      472.59      383.00      9.54 o
  -5   5  10     7182.07     7354.74     55.76 o
  -4   5  10      430.40      552.45     11.59 o
  -3   5  10     9031.01     9731.81     74.52 o
  -2   5  10     1076.40     1344.84     17.51 o
  -1   5  10     1950.32     2410.93     24.25 o
   0   5  10    13772.19    15903.28    116.69 o
   1   5  10     4540.24     6663.41     54.56 o
   2   5  10     9009.27     8877.32     69.86 o
   3   5  10     2596.95     2869.83     31.47 o
   4   5  10      920.88     1028.37     18.90 o
   5   5  10     4873.47     5202.76     49.21 o
   6   5  10     3261.36     3880.83     41.40 o
   7   5  10       38.08       16.69     12.53 o
   8   5  10       27.15       71.76     13.74 o
   9   5  10       22.39        0.00     10.97 o
  10   5  10        1.23       16.98     15.62 o
  11   5  10      311.89      444.98     28.35 o
  12   5  10     2808.65     2590.20     50.07 o
  13   5  10      111.05       95.43     24.11 o
  14   5  10        5.63        0.00     24.12 o
  15   5  10      251.19      151.56     38.04 o
  16   5  10       99.45       27.46     32.32 o
  17   5  10      104.39      106.43     43.81 o
  18   5  10       10.19        0.00     51.74 o
 -21   6  10       74.11       45.05     46.61 o
 -20   6  10       68.78        3.88     41.30 o
 -19   6  10       61.10       53.08     31.73 o
 -18   6  10      218.78      197.68     57.30 o
 -17   6  10        7.42        0.00     39.70 o
 -16   6  10        0.01        0.00     32.04 o
 -15   6  10       31.61        1.66     31.33 o
 -14   6  10     1203.49     1145.90     42.20 o
 -13   6  10     1325.12     1238.02     38.51 o
 -12   6  10       19.51        0.00     15.93 o
 -11   6  10      836.52      952.48     27.92 o
 -10   6  10       64.73       43.67      9.69 o
  -9   6  10      303.07      310.38     11.80 o
  -8   6  10      382.18      429.16     10.14 o
  -7   6  10       50.65       94.43      7.40 o
  -6   6  10        7.46       11.75      7.41 o
  -5   6  10     2787.45     2458.81     24.32 o
  -4   6  10      442.83      331.38     10.69 o
  -3   6  10     2315.91     2490.12     26.29 o
  -2   6  10        3.33        0.00      7.94 o
  -1   6  10    18333.65    19730.62    147.38 o
   0   6  10      683.79      657.18     14.16 o
   1   6  10     5551.38     7159.35     58.61 o
   2   6  10     1580.57     2260.06     27.82 o
   3   6  10     7516.12     8174.60     68.05 o
   4   6  10      446.72      694.70     16.49 o
   5   6  10      480.27      640.87     16.47 o
   6   6  10       41.42       49.94     11.60 o
   7   6  10      746.53      704.47     19.53 o
   8   6  10     1742.43     1624.88     29.23 o
   9   6  10       99.27      132.52     14.76 o
  10   6  10     1376.11     1403.41     29.03 o
  11   6  10     2773.68     3045.60     51.86 o
  12   6  10     1052.54      912.90     34.48 o
  13   6  10       72.10       37.17     23.85 o
  14   6  10      246.57      261.82     35.62 o
  15   6  10        7.14        0.00     29.19 o
  16   6  10       17.19        0.00     30.82 o
  17   6  10       49.42       31.89     44.83 o
  18   6  10       18.38        0.00     52.35 o
 -20   7  10       27.71        0.00     84.75 o
[truncated: 619,021 more chars]
